# Supplementary material for: Integrating Machine Learning to Identify Key Microbiota of Gut Community Changes Across Different Stages in Dahe Black Pigs
Source: Microorganisms. 2025 Aug 31;13(9):2038. doi: 10.3390/microorganisms13092038 (PMC12471813; doi:10.3390/microorganisms13092038)
Supplement: Supplementary file 1 [file microorganisms-13-02038-s001.zip › Supplementary tables/Table S1.xlsx]

## Sheet: Sheet1
Table S1 Lefse analysis of sows and piglets
feature	level	log_hm	class_hm	LDA score	p value	FDR
k__Bacteria.p__Proteobacteria.c__Gammaproteobacteria.o__Burkholderiales.f__Sutterellaceae.g__Parasutterella.s__Parasutterella_secunda	Species	2.55854	SP	2.19996	0.0288525	0.633266
k__Bacteria.p__Firmicutes.c__Clostridia.o__Oscillospirales.f__Oscillospiraceae.g__Flavonifractor	Genus	2.73568	SP	2.2082	0.037825	0.705815
k__Bacteria.p__Firmicutes.c__Clostridia.o__Peptostreptococcales_Tissierellales.f__Anaerovoracaceae.g__Eubacterium_brachy_group	Genus	2.49687	SE	2.12522	0.00268777	0.358242
k__Bacteria.p__Verrucomicrobiota.c__Lentisphaeria.o__Oligosphaerales	Order	2.65244	SE	2.33924	0.00995988	0.576806
k__Bacteria.p__Verrucomicrobiota.c__Lentisphaeria.o__Oligosphaerales.f__Oligosphaeraceae	Family	2.65244	SE	2.34077	0.00995988	0.576806
