# Supplementary material for: Integrating Machine Learning to Identify Key Microbiota of Gut Community Changes Across Different Stages in Dahe Black Pigs
Source: Microorganisms. 2025 Aug 31;13(9):2038. doi: 10.3390/microorganisms13092038 (PMC12471813; doi:10.3390/microorganisms13092038)
Supplement: Supplementary file 1 [file microorganisms-13-02038-s001.zip › Supplementary tables/Table S2.xlsx]

## Sheet: Sheet1
Table S2 LEFSE analysis in lactating sows and non-lactating pigs
feature	level	log_hm	class_hm	LDA score	p value	FDR
k__Bacteria.p__Proteobacteria.c__Gammaproteobacteria	Class	5.11675	SE	4.73468	1.72807e-06	8.48166e-06
k__Bacteria.p__Proteobacteria.c__Gammaproteobacteria.o__Enterobacterales	Order	5.09497	SE	4.73399	2.10388e-06	1.00693e-05
k__Bacteria.p__Proteobacteria.c__Gammaproteobacteria.o__Enterobacterales.f__Enterobacteriaceae.g__Escherichia_Shigella	Genus	5.09281	SE	4.73348	2.10388e-06	1.00693e-05
k__Bacteria.p__Proteobacteria.c__Gammaproteobacteria.o__Enterobacterales.f__Enterobacteriaceae	Family	5.09414	SE	4.73321	2.10388e-06	1.00693e-05
k__Bacteria.p__Proteobacteria	Phylum	5.11817	SE	4.73079	1.78587e-06	8.72087e-06
k__Bacteria.p__Firmicutes	Phylum	5.75439	PNE	4.70291	0.0295225	0.0590449
k__Bacteria.p__Firmicutes.c__Clostridia	Class	5.5825	PNE	4.54468	0.0383968	0.0750766
k__Bacteria.p__Firmicutes.c__Bacilli.o__Lactobacillales.f__Streptococcaceae.g__Streptococcus	Genus	4.72724	PNE	4.37481	1.99677e-07	1.12333e-06
k__Bacteria.p__Firmicutes.c__Bacilli.o__Lactobacillales.f__Streptococcaceae	Family	4.72731	PNE	4.37372	2.1439e-07	1.19909e-06
k__Bacteria.p__Firmicutes.c__Clostridia.o__Oscillospirales.f__Oscillospiraceae	Family	5.02225	PNE	4.30416	0.0012169	0.00318113
k__Bacteria.p__Bacteroidota.c__Bacteroidia.o__Bacteroidales.f__Prevotellaceae.g__Prevotellaceae_UCG_001	Genus	4.68882	PNE	4.30139	1.92434e-05	7.84412e-05
k__Bacteria.p__Firmicutes.c__Bacilli.o__Lactobacillales	Order	5.02401	PNE	4.27155	0.00557443	0.0128292
k__Bacteria.p__Synergistota	Phylum	4.55752	SE	4.15985	3.16731e-05	0.000118588
k__Bacteria.p__Synergistota.c__Synergistia	Class	4.55752	SE	4.15985	3.16731e-05	0.000118588
k__Bacteria.p__Synergistota.c__Synergistia.o__Synergistales	Order	4.55752	SE	4.15985	3.16731e-05	0.000118588
k__Bacteria.p__Synergistota.c__Synergistia.o__Synergistales.f__Synergistaceae	Family	4.55752	SE	4.15985	3.16731e-05	0.000118588
k__Bacteria.p__Firmicutes.c__Clostridia.o__Lachnospirales.f__Lachnospiraceae.g__Lachnospiraceae_XPB1014_group	Genus	4.58847	PNE	4.10176	2.36631e-05	9.40659e-05
k__Bacteria.p__Synergistota.c__Synergistia.o__Synergistales.f__Synergistaceae.g__Cloacibacillus	Genus	4.49073	SE	4.09295	6.43321e-06	2.86516e-05
k__Bacteria.p__Synergistota.c__Synergistia.o__Synergistales.f__Synergistaceae.g__Cloacibacillus.s__Cloacibacillus_porcorum	Species	4.49048	SE	4.09272	5.61256e-06	2.53487e-05
k__Bacteria.p__Firmicutes.c__Clostridia.o__Clostridiales	Order	4.61031	PNE	4.05757	1.76005e-05	7.23578e-05
k__Bacteria.p__Firmicutes.c__Clostridia.o__Clostridiales.f__Clostridiaceae	Family	4.61014	PNE	4.05749	1.76005e-05	7.23578e-05
k__Bacteria.p__Firmicutes.c__Clostridia.o__Clostridiales.f__Clostridiaceae.g__Clostridium_sensu_stricto_1	Genus	4.60226	PNE	4.05402	1.65805e-05	6.90496e-05
k__Bacteria.p__Firmicutes.c__Bacilli.o__Erysipelotrichales	Order	4.62691	SE	4.04772	0.00100969	0.00267583
k__Bacteria.p__Bacteroidota.c__Bacteroidia.o__Bacteroidales.f__p_251_o5	Family	4.3252	PNE	3.99652	8.57541e-07	4.41152e-06
k__Bacteria.p__Firmicutes.c__Clostridia.o__Oscillospirales.f__Oscillospiraceae.g__UCG_005	Genus	4.52112	PNE	3.97789	3.16811e-05	0.000118588
k__Bacteria.p__Bacteroidota.c__Bacteroidia.o__Bacteroidales.f__Rikenellaceae.g__Rikenellaceae_RC9_gut_group	Genus	4.7642	PNE	3.96321	0.0136055	0.0289907
k__Bacteria.p__Firmicutes.c__Clostridia.o__Christensenellales.f__Christensenellaceae.g__Christensenellaceae_R_7_group	Genus	4.47104	PNE	3.80843	0.000336432	0.000951904
k__Bacteria.p__Fusobacteriota	Phylum	4.10956	SE	3.79301	1.05521e-07	6.95281e-07
k__Bacteria.p__Fusobacteriota.c__Fusobacteriia.o__Fusobacteriales	Order	4.10956	SE	3.79299	1.05521e-07	6.95281e-07
k__Bacteria.p__Fusobacteriota.c__Fusobacteriia.o__Fusobacteriales.f__Fusobacteriaceae	Family	4.10956	SE	3.79297	1.05521e-07	6.95281e-07
k__Bacteria.p__Fusobacteriota.c__Fusobacteriia	Class	4.10956	SE	3.79293	1.05521e-07	6.95281e-07
k__Bacteria.p__Fusobacteriota.c__Fusobacteriia.o__Fusobacteriales.f__Fusobacteriaceae.g__Fusobacterium	Genus	4.10752	SE	3.79129	3.70124e-08	2.76015e-07
k__Bacteria.p__Firmicutes.c__Bacilli.o__Erysipelotrichales.f__Erysipelotrichaceae	Family	4.47037	SE	3.75948	0.0342683	0.0679713
k__Bacteria.p__Firmicutes.c__Clostridia.o__Christensenellales	Order	4.48509	PNE	3.75049	0.0016022	0.00409925
k__Bacteria.p__Firmicutes.c__Clostridia.o__Christensenellales.f__Christensenellaceae	Family	4.48509	PNE	3.75049	0.0016022	0.00409925
k__Bacteria.p__Firmicutes.c__Bacilli.o__Erysipelotrichales.f__Erysipelatoclostridiaceae	Family	4.10633	SE	3.74077	1.0837e-07	7.09197e-07
k__Bacteria.p__Firmicutes.c__Clostridia.o__Oscillospirales.f__Ruminococcaceae.g__Faecalibacterium	Genus	4.04148	SE	3.73655	1.5617e-05	6.53198e-05
k__Bacteria.p__Bacteroidota.c__Bacteroidia.o__Bacteroidales.f__Prevotellaceae.g__Prevotella	Genus	4.31694	SE	3.71657	0.0119431	0.0262313
k__Bacteria.p__Bacteroidota.c__Bacteroidia.o__Bacteroidales.f__Bacteroidaceae	Family	4.11751	SE	3.68168	0.00267022	0.00647041
k__Bacteria.p__Bacteroidota.c__Bacteroidia.o__Bacteroidales.f__Bacteroidaceae.g__Bacteroides	Genus	4.11751	SE	3.68168	0.00267022	0.00647041
k__Bacteria.p__Firmicutes.c__Bacilli.o__Erysipelotrichales.f__Erysipelotrichaceae.g__Holdemanella	Genus	3.9993	SE	3.67438	4.36539e-08	3.18145e-07
k__Bacteria.p__Firmicutes.c__Clostridia.o__Lachnospirales.f__Lachnospiraceae.g__Blautia	Genus	4.02681	SE	3.67075	1.73123e-07	9.79675e-07
k__Bacteria.p__Firmicutes.c__Bacilli.o__Erysipelotrichales.f__Erysipelatoclostridiaceae.g__Catenibacterium	Genus	3.9537	SE	3.63684	1.1761e-12	1.79589e-11
k__Bacteria.p__Firmicutes.c__Clostridia.o__Oscillospirales.f__Ruminococcaceae.g__DTU089	Genus	0.249976	SE	3.63563	0.000201378	0.000581759
k__Bacteria.p__Bacteroidota.c__Bacteroidia.o__Bacteroidales.f__Bacteroidales_RF16_group	Family	4.10732	PNE	3.62556	2.1662e-05	8.7192e-05
k__Bacteria.p__Actinobacteriota.c__Coriobacteriia.o__Coriobacteriales	Order	4.18976	SE	3.60645	0.00187596	0.00473667
k__Bacteria.p__Actinobacteriota.c__Coriobacteriia	Class	4.18976	SE	3.60644	0.00187596	0.00473667
k__Bacteria.p__Firmicutes.c__Clostridia.o__Clostridiales.f__Clostridiaceae.g__Clostridium_sensu_stricto_1.s__Clostridium_butyricum	Species	3.98552	PNE	3.58692	5.50079e-06	2.49611e-05
k__Bacteria.p__Actinobacteriota	Phylum	4.21456	SE	3.55478	0.00655005	0.0150027
k__Bacteria.p__Firmicutes.c__Clostridia.o__Lachnospirales.f__Lachnospiraceae.g__Lachnospiraceae_NK4A136_group.s__Lachnospiraceae_bacterium	Species	3.89593	SE	3.49847	0.0409405	0.0787694
k__Bacteria.p__Bacteroidota.c__Bacteroidia.o__Bacteroidales.f__Rikenellaceae.g__Alistipes.s__Alistipes_shahii	Species	3.78862	SE	3.49629	2.34131e-07	1.29445e-06
k__Bacteria.p__Firmicutes.c__Clostridia.o__Oscillospirales.f__Oscillospiraceae.g__Oscillospira	Genus	3.91315	PNE	3.49125	2.10388e-06	1.00693e-05
k__Bacteria.p__Bacteroidota.c__Bacteroidia.o__Bacteroidales.f__Prevotellaceae.g__Prevotellaceae_UCG_003	Genus	3.99916	PNE	3.48432	6.10071e-05	0.000218988
k__Bacteria.p__Firmicutes.c__Clostridia.o__Oscillospirales.f__Ruminococcaceae.g__Subdoligranulum	Genus	3.8467	SE	3.46686	6.63636e-06	2.94202e-05
k__Bacteria.p__Firmicutes.c__Clostridia.o__Peptostreptococcales_Tissierellales.f__Peptostreptococcaceae	Family	4.38283	PNE	3.45203	0.00668223	0.0152329
k__Bacteria.p__Firmicutes.c__Bacilli.o__Erysipelotrichales.f__Erysipelotrichaceae.g__Turicibacter	Genus	4.02094	PNE	3.4503	2.29773e-05	9.17187e-05
k__Bacteria.p__Firmicutes.c__Bacilli.o__Erysipelotrichales.f__Erysipelotrichaceae.g__Turicibacter.s__Turicibacter_sp_H121	Species	4.02009	PNE	3.45007	2.29773e-05	9.17187e-05
k__Bacteria.p__Firmicutes.c__Clostridia.o__Peptostreptococcales_Tissierellales.f__Anaerococcus.g__Anaerococcus_tetradius_ATCC_35098	Genus	0.249976	SE	3.44306	0.000201378	0.000581759
k__Bacteria.p__Firmicutes.c__Bacilli.o__Bacillales.f__Planococcaceae.g__Rummeliibacillus	Genus	3.73619	PNE	3.43085	1.66975e-06	8.23743e-06
k__Bacteria.p__Firmicutes.c__Bacilli.o__Bacillales.f__Planococcaceae.g__Rummeliibacillus.s__Rummeliibacillus_pycnus	Species	3.73586	PNE	3.43054	1.66975e-06	8.23743e-06
k__Bacteria.p__Firmicutes.c__Negativicutes.o__Veillonellales_Selenomonadales.f__Selenomonadaceae	Family	3.84789	PNE	3.41971	1.34362e-05	5.71931e-05
k__Bacteria.p__Actinobacteriota.c__Coriobacteriia.o__Coriobacteriales.f__Coriobacteriaceae	Family	3.78946	SE	3.41229	4.65496e-08	3.34184e-07
k__Bacteria.p__Actinobacteriota.c__Coriobacteriia.o__Coriobacteriales.f__Coriobacteriaceae.g__Collinsella	Genus	3.78946	SE	3.41229	4.65496e-08	3.34184e-07
k__Bacteria.p__Bacteroidota.c__Bacteroidia.o__Bacteroidales.f__Tannerellaceae.g__Parabacteroides.s__Porphyromonadaceae_bacterium_DJF_B175	Species	4.12652	PNE	3.38603	0.007829	0.0176382
k__Bacteria.p__Firmicutes.c__Negativicutes.o__Veillonellales_Selenomonadales.f__Veillonellaceae	Family	3.71424	SE	3.386	1.34122e-06	6.79079e-06
k__Bacteria.p__Bacteroidota.c__Bacteroidia.o__Bacteroidales.f__F082	Family	4.04929	SE	3.37976	0.00272885	0.00657934
k__Bacteria.p__Firmicutes.c__Clostridia.o__Peptostreptococcales_Tissierellales.f__Peptostreptococcaceae.g__Terrisporobacter	Genus	4.25518	PNE	3.37946	0.000759368	0.0020292
k__Bacteria.p__Spirochaetota.c__Spirochaetia.o__Spirochaetales.f__Spirochaetaceae.g__Treponema.s__Treponema_porcinum	Species	3.81007	PNE	3.34179	4.47172e-05	0.000162332
k__Bacteria.p__Firmicutes.c__Negativicutes.o__Veillonellales_Selenomonadales.f__Veillonellaceae.g__Megasphaera	Genus	3.65332	SE	3.32861	3.18336e-06	1.47231e-05
k__Bacteria.p__Actinobacteriota.c__Coriobacteriia.o__Coriobacteriales.f__Eggerthellaceae	Family	3.78721	SE	3.29256	0.000100325	0.000352235
k__Bacteria.p__Bacteroidota.c__Bacteroidia.o__Bacteroidales.f__Prevotellaceae.g__Prevotella.s__Prevotellaceae_bacterium	Species	3.60956	SE	3.25911	1.08605e-05	4.72751e-05
k__Bacteria.p__Bacteroidota.c__Bacteroidia.o__Bacteroidales.f__Marinifilaceae	Family	3.59086	SE	3.25573	5.6732e-06	2.55029e-05
k__Bacteria.p__Bacteroidota.c__Bacteroidia.o__Bacteroidales.f__Rikenellaceae.g__Alistipes.s__Alistipes_finegoldii	Species	3.53141	SE	3.24759	1.95492e-28	6.26878e-26
k__Bacteria.p__Firmicutes.c__Negativicutes.o__Veillonellales_Selenomonadales.f__Veillonellaceae.g__Megasphaera.s__Megasphaera_elsdenii_DSM_20460	Species	3.56083	SE	3.24098	1.01614e-06	5.19961e-06
k__Bacteria.p__Firmicutes.c__Clostridia.o__Oscillospirales.f__Ruminococcaceae.g__Anaerotruncus.s__Anaerotruncus_sp_MT15	Species	0.20609	SE	3.23587	0.000201378	0.000581759
k__Bacteria.p__Firmicutes.c__Clostridia.o__Oscillospirales.f__UCG_010	Family	3.88688	PNE	3.23389	0.00493097	0.0114303
k__Bacteria.p__Firmicutes.c__Clostridia.o__Oscillospirales.f__Oscillospiraceae.g__UCG_003.s__Marseillibacter_massiliensis	Species	0.727172	SE	3.22092	0.000201378	0.000581759
k__Bacteria.p__Firmicutes.c__Clostridia.o__Lachnospirales.f__Lachnospiraceae.g__Dorea	Genus	3.5496	SE	3.19666	1.61161e-07	9.17376e-07
k__Bacteria.p__Bacteroidota.c__Bacteroidia.o__Bacteroidales.f__Marinifilaceae.g__Butyricimonas	Genus	3.50611	SE	3.18191	4.26293e-06	1.96217e-05
k__Bacteria.p__Verrucomicrobiota	Phylum	3.67789	PNE	3.17843	4.8695e-05	0.000176108
k__Bacteria.p__Fusobacteriota.c__Fusobacteriia.o__Fusobacteriales.f__Fusobacteriaceae.g__Fusobacterium.s__Bacillus_bogoriensis_ATCC_BAA_922	Species	3.46142	SE	3.17218	0.000286195	0.000816971
k__Bacteria.p__Proteobacteria.c__Gammaproteobacteria.o__Aeromonadales	Order	3.624	SE	3.17146	7.01417e-05	0.000250841
k__Bacteria.p__Proteobacteria.c__Gammaproteobacteria.o__Aeromonadales.f__Succinivibrionaceae	Family	3.60863	SE	3.153	0.00022307	0.000638672
k__Bacteria.p__Proteobacteria.c__Gammaproteobacteria.o__Aeromonadales.f__Succinivibrionaceae.g__Succinivibrio	Genus	3.60863	SE	3.153	0.00022307	0.000638672
k__Bacteria.p__Bacteroidota.c__Bacteroidia.o__Bacteroidales.f__Bacteroidaceae.g__Bacteroides.s__Bacteroides_vulgatus	Species	3.46416	SE	3.14983	2.78972e-08	2.12993e-07
k__Bacteria.p__Firmicutes.c__Clostridia.o__Lachnospirales.f__Lachnospiraceae.g__Coprococcus	Genus	3.64419	SE	3.11968	0.0102659	0.0229669
k__Bacteria.p__Proteobacteria.c__Gammaproteobacteria.o__Pseudomonadales	Order	3.50806	PNE	3.11934	0.0268284	0.0538807
k__Bacteria.p__Firmicutes.c__Bacilli.o__Lactobacillales.f__Lactobacillaceae.g__Lactobacillus.s__Lactobacillus_coleohominis	Species	3.53929	SE	3.11095	0.0437123	0.082778
k__Bacteria.p__Actinobacteriota.c__Coriobacteriia.o__Coriobacteriales.f__Eggerthellaceae.g__Senegalimassilia	Genus	3.43314	SE	3.10699	5.17745e-16	1.38353e-14
k__Bacteria.p__Actinobacteriota.c__Coriobacteriia.o__Coriobacteriales.f__Eggerthellaceae.g__DNF00809	Genus	0.905109	SE	3.09439	0.000201378	0.000581759
k__Bacteria.p__Firmicutes.c__Clostridia.o__Oscillospirales.f__Oscillospiraceae.g__Oscillibacter	Genus	3.78891	PNE	3.06195	0.00200593	0.00494797
k__Bacteria.p__Firmicutes.c__Clostridia.o__Lachnospirales.f__Lachnospiraceae.g__Lachnoclostridium	Genus	3.39953	SE	3.05117	3.99593e-08	2.95699e-07
k__Bacteria.p__Spirochaetota.c__Spirochaetia.o__Spirochaetales.f__Spirochaetaceae.g__Treponema.s__Treponema_succinifaciens_DSM_2489	Species	3.41214	SE	3.0263	0.000539313	0.00147392
k__Bacteria.p__Firmicutes.c__Clostridia.o__Peptostreptococcales_Tissierellales.f__Anaerovoracaceae.g__Mogibacterium	Genus	3.36071	SE	3.01517	4.61834e-06	2.11564e-05
k__Bacteria.p__Bacteroidota.c__Bacteroidia.o__Bacteroidales.f__Bacteroidaceae.g__Bacteroides.s__Bacteroides_plebeius	Species	3.34115	SE	3.01334	1.77162e-09	1.57805e-08
k__Bacteria.p__Firmicutes.c__Bacilli.o__Erysipelotrichales.f__Erysipelotrichaceae.g__Catenisphaera	Genus	3.28294	SE	2.9672	1.52537e-07	8.73457e-07
k__Bacteria.p__Bacteroidota.c__Bacteroidia.o__Bacteroidales.f__Rikenellaceae.g__dgA_11_gut_group	Genus	3.45259	PNE	2.9599	0.00139735	0.00362162
k__Bacteria.p__Verrucomicrobiota.c__Verrucomicrobiae.o__Verrucomicrobiales	Order	3.28002	PNE	2.95847	1.41724e-06	7.06416e-06
k__Bacteria.p__Verrucomicrobiota.c__Verrucomicrobiae.o__Verrucomicrobiales.f__Akkermansiaceae	Family	3.27992	PNE	2.95834	1.41724e-06	7.06416e-06
k__Bacteria.p__Verrucomicrobiota.c__Verrucomicrobiae.o__Verrucomicrobiales.f__Akkermansiaceae.g__Akkermansia	Genus	3.27992	PNE	2.95834	1.41724e-06	7.06416e-06
k__Bacteria.p__Verrucomicrobiota.c__Verrucomicrobiae	Class	3.28377	PNE	2.95712	3.10427e-06	1.44266e-05
k__Bacteria.p__Verrucomicrobiota.c__Kiritimatiellae	Class	3.44767	PNE	2.95141	0.00014249	0.000489553
k__Bacteria.p__Verrucomicrobiota.c__Kiritimatiellae.o__WCHB1_41	Order	3.44767	PNE	2.95141	0.00014249	0.000489553
k__Bacteria.p__Firmicutes.c__Clostridia.o__Peptococcales	Order	3.53007	SE	2.93978	0.0236704	0.047838
k__Bacteria.p__Firmicutes.c__Clostridia.o__Peptococcales.f__Peptococcaceae	Family	3.53007	SE	2.93978	0.0236704	0.047838
k__Bacteria.p__Firmicutes.c__Bacilli.o__Lactobacillales.f__Enterococcaceae	Family	3.2773	SE	2.93761	8.34486e-06	3.64898e-05
k__Bacteria.p__Firmicutes.c__Bacilli.o__Lactobacillales.f__Enterococcaceae.g__Enterococcus	Genus	3.2773	SE	2.93761	8.34486e-06	3.64898e-05
k__Bacteria.p__Firmicutes.c__Clostridia.o__Lachnospirales.f__Lachnospiraceae.g__Tyzzerella	Genus	3.24555	SE	2.93409	5.06985e-14	1.01608e-12
k__Bacteria.p__Firmicutes.c__Clostridia.o__Lachnospirales.f__Lachnospiraceae.g__Tyzzerella.s__Anaerotignum_lactatifermentans	Species	3.24367	SE	2.93221	2.76462e-14	5.9768e-13
k__Bacteria.p__Actinobacteriota.c__Actinobacteria.o__Bifidobacteriales	Order	3.22978	PNE	2.90618	0.000657082	0.0017756
k__Bacteria.p__Actinobacteriota.c__Actinobacteria.o__Bifidobacteriales.f__Bifidobacteriaceae	Family	3.22978	PNE	2.90618	0.000657082	0.0017756
k__Bacteria.p__Firmicutes.c__Clostridia.o__Clostridia_vadinBB60_group	Order	3.47832	PNE	2.90554	0.000741353	0.00199213
k__Bacteria.p__Actinobacteriota.c__Coriobacteriia.o__Coriobacteriales.f__Atopobiaceae	Family	3.29906	SE	2.90551	5.13929e-07	2.74666e-06
k__Bacteria.p__Actinobacteriota.c__Actinobacteria.o__Bifidobacteriales.f__Bifidobacteriaceae.g__Bifidobacterium	Genus	3.22783	PNE	2.90546	0.000401351	0.00112895
k__Bacteria.p__Actinobacteriota.c__Coriobacteriia.o__Coriobacteriales.f__Atopobiaceae.g__Olsenella	Genus	3.23715	SE	2.89151	1.09488e-09	1.03262e-08
k__Bacteria.p__Bacteroidota.c__Bacteroidia.o__Bacteroidales.f__Paludibacteraceae	Family	3.2006	PNE	2.88947	5.80734e-08	4.10784e-07
k__Bacteria.p__Desulfobacterota.c__Desulfovibrionia.o__Desulfovibrionales.f__Desulfovibrionaceae.g__Desulfovibrio.s__Desulfovibrio_piger	Species	3.72571	PNE	2.88799	0.0191899	0.0395303
k__Bacteria.p__Firmicutes.c__Bacilli.o__Lactobacillales.f__Enterococcaceae.g__Enterococcus.s__Enterococcus_cecorum	Species	3.21419	SE	2.88202	0.00415024	0.00971419
k__Bacteria.p__Firmicutes.c__Bacilli.o__RF39	Order	3.53689	PNE	2.86968	0.0119431	0.0262313
k__Bacteria.p__Firmicutes.c__Negativicutes.o__Veillonellales_Selenomonadales.f__Selenomonadaceae.g__Quinella	Genus	3.20472	PNE	2.85229	1.15446e-05	5.00267e-05
k__Bacteria.p__Firmicutes.c__Bacilli.o__Lactobacillales.f__Streptococcaceae.g__Streptococcus.s__Streptococcus_hyointestinalis	Species	3.17197	SE	2.84495	4.07448e-05	0.000148472
k__Bacteria.p__Firmicutes.c__Negativicutes.o__Veillonellales_Selenomonadales	Order	3.8691	PNE	2.84298	0.0371761	0.0732858
k__Bacteria.p__Firmicutes.c__Clostridia.o__Oscillospirales.f__Ruminococcaceae.g__Ruminococcus.s__Ruminococcus_sp_HUN007	Species	3.48758	PNE	2.82594	0.00345599	0.00814867
k__Bacteria.p__Firmicutes.c__Bacilli.o__Erysipelotrichales.f__Erysipelatoclostridiaceae.g__Sharpea	Genus	3.12484	SE	2.82028	9.26911e-09	7.49318e-08
k__Bacteria.p__Firmicutes.c__Clostridia.o__Oscillospirales.f__Oscillospiraceae.g__Colidextribacter	Genus	3.14195	SE	2.81457	1.1494e-07	7.47108e-07
k__Bacteria.p__Bacteroidota.c__Bacteroidia.o__Bacteroidales.f__Prevotellaceae.g__Prevotella.s__Prevotella_sp_DJF_LS16	Species	3.29117	SE	2.79738	0.00426567	0.00996014
k__Bacteria.p__Firmicutes.c__Clostridia.o__Monoglobales	Order	3.33962	PNE	2.76913	0.000162771	0.0005437
k__Bacteria.p__Firmicutes.c__Clostridia.o__Monoglobales.f__Monoglobaceae	Family	3.33962	PNE	2.76913	0.000162771	0.0005437
k__Bacteria.p__Firmicutes.c__Clostridia.o__Monoglobales.f__Monoglobaceae.g__Monoglobus	Genus	3.33962	PNE	2.76913	0.000162771	0.0005437
k__Bacteria.p__Patescibacteria.c__Saccharimonadia.o__Saccharimonadales.f__TM7_phylum_sp_oral_clone_FR058	Family	0.808211	SE	2.76063	0.000201378	0.000581759
k__Bacteria.p__Firmicutes.c__Clostridia.o__Lachnospirales.f__Lachnospiraceae.g__Ruminococcus_torques_group	Genus	3.09908	SE	2.75146	2.23065e-07	1.2404e-06
k__Bacteria.p__Bacteroidota.c__Bacteroidia.o__Bacteroidales.f__Bacteroidaceae.g__Bacteroides.s__Bacteroides_thetaiotaomicron	Species	3.04934	SE	2.73607	0.00074732	0.00200257
k__Bacteria.p__Firmicutes.c__Clostridia.o__Lachnospirales.f__Lachnospiraceae.g__Marvinbryantia	Genus	3.20786	PNE	2.72264	0.00209712	0.00515967
k__Bacteria.p__Desulfobacterota.c__Desulfovibrionia.o__Desulfovibrionales.f__Desulfovibrionaceae.g__Bilophila	Genus	3.07314	SE	2.71928	1.48362e-05	6.23252e-05
k__Bacteria.p__Desulfobacterota.c__Desulfovibrionia.o__Desulfovibrionales.f__Desulfovibrionaceae.g__Desulfovibrio.s__Desulfovibrio_fairfieldensis	Species	3.1394	SE	2.71642	0.00588877	0.0135203
k__Bacteria.p__Firmicutes.c__Clostridia.o__Lachnospirales.f__Lachnospiraceae.g__Eubacterium_hallii_group.s__Eubacterium_hallii	Species	3.10124	SE	2.71296	6.99557e-07	3.61814e-06
k__Bacteria.p__Verrucomicrobiota.c__Verrucomicrobiae.o__Chthoniobacterales.f__Terrimicrobiaceae.g__Terrimicrobium	Genus	0.905109	SE	2.70443	0.000201378	0.000581759
k__Bacteria.p__Firmicutes.c__Clostridia.o__Oscillospirales.f__Oscillospiraceae.g__UCG_003	Genus	3.02012	SE	2.70328	8.9754e-22	6.64179e-20
k__Bacteria.p__Firmicutes.c__Clostridia.o__Eubacteriales.f__Eubacteriaceae.g__Pseudoramibacter	Genus	0.676194	SE	2.70023	0.000201378	0.000581759
k__Bacteria.p__Firmicutes.c__Bacilli.o__Bacillales.f__Planococcaceae.g__Lysinibacillus.s__Bacillus_sp_SGE692010	Species	0.852313	SE	2.68404	0.000201378	0.000581759
k__Bacteria.p__Proteobacteria.c__Gammaproteobacteria.o__Burkholderiales	Order	3.23891	PNE	2.67518	0.00463512	0.0107705
k__Bacteria.p__Bacteroidota.c__Bacteroidia.o__Bacteroidales.f__Prevotellaceae.g__Prevotella.s__Prevotella_sp_RS2	Species	2.98597	SE	2.66886	1.5697e-08	1.25838e-07
k__Bacteria.p__Firmicutes.c__Clostridia.o__Lachnospirales.f__Lachnospiraceae.g__Dorea.s__Dorea_formicigenerans_ATCC_27755	Species	2.98149	SE	2.66509	2.75091e-16	7.78346e-15
k__Bacteria.p__Proteobacteria.c__Alphaproteobacteria	Class	3.13228	PNE	2.6626	0.000100325	0.000352235
k__Bacteria.p__Firmicutes.c__Clostridia.o__Lachnospirales.f__Lachnospiraceae.g__Eubacterium_hallii_group	Genus	3.10531	SE	2.6387	0.000131489	0.000458307
k__Bacteria.p__Proteobacteria.c__Alphaproteobacteria.o__Rhodospirillales	Order	3.051	PNE	2.63459	3.07742e-05	0.000118588
k__Bacteria.p__Proteobacteria.c__Alphaproteobacteria.o__Rhizobiales.f__Devosiaceae.g__Devosia.s__Devosia_sp_A16	Species	1.05126	SE	2.63059	0.000201378	0.000581759
k__Bacteria.p__Bacteroidota.c__Bacteroidia.o__Bacteroidales.f__Rikenellaceae.g__Alistipes.s__Alistipes_sp_N15MGS_157	Species	3.00788	SE	2.62637	6.34799e-24	6.10677e-22
k__Bacteria.p__Desulfobacterota.c__Desulfuromonadia	Class	3.35558	PNE	2.62112	0.00767661	0.0173354
k__Bacteria.p__Desulfobacterota.c__Desulfuromonadia.o__Bradymonadales	Order	3.35549	PNE	2.62106	0.00767661	0.0173354
k__Bacteria.p__Firmicutes.c__Bacilli.o__Erysipelotrichales.f__Erysipelotrichaceae.g__Faecalicoccus.s__Faecalicoccus_pleomorphus_DSM_20574	Species	0.507242	SE	2.61424	0.000201378	0.000581759
k__Bacteria.p__Verrucomicrobiota.c__Verrucomicrobiae.o__Chthoniobacterales.f__Terrimicrobiaceae	Family	0.905109	SE	2.61009	0.000201378	0.000581759
k__Bacteria.p__Firmicutes.c__Bacilli.o__Lactobacillales.f__Lactobacillaceae.g__Lactobacillus.s__Lactobacillus_mucosae_LM1	Species	3.01091	SE	2.60114	1.19719e-05	5.16458e-05
k__Bacteria.p__Patescibacteria.c__Parcubacteria	Class	0.683293	SE	2.59602	0.000201378	0.000581759
k__Bacteria.p__Actinobacteriota.c__Coriobacteriia.o__Coriobacteriales.f__Eggerthellaceae.g__DNF00809.s__Coriobacteriaceae_bacterium_68_1_3	Species	0.905109	SE	2.58019	0.000201378	0.000581759
k__Bacteria.p__Actinobacteriota.c__Coriobacteriia.o__Coriobacteriales.f__Atopobiaceae.g__Olsenella.s__Olsenella_sp_GAM18	Species	2.87739	SE	2.57967	2.4614e-13	4.22833e-12
k__Bacteria.p__Firmicutes.c__Clostridia.o__Lachnospirales.f__Lachnospiraceae.g__Lachnoclostridium.s__Lachnoclostridium_sp_YL32	Species	2.87803	SE	2.5707	1.54607e-09	1.4165e-08
k__Bacteria.p__Firmicutes.c__Clostridia.o__Lachnospirales.f__Lachnospiraceae.g__Lachnoclostridium.s__Clostridium_scindens	Species	2.92253	SE	2.55802	4.75708e-11	5.26013e-10
k__Bacteria.p__Bacteroidota.c__Bacteroidia.o__Flavobacteriales.f__Flavobacteriaceae.g__Flavobacterium.s__Flavobacterium_cloacae	Species	0.808211	SE	2.55594	0.000201378	0.000581759
k__Bacteria.p__Firmicutes.c__Bacilli.o__Erysipelotrichales.f__Erysipelotrichaceae.g__Erysipelotrichaceae_UCG_009	Genus	2.87241	SE	2.55211	2.85793e-14	5.9768e-13
k__Bacteria.p__Proteobacteria.c__Gammaproteobacteria.o__Burkholderiales.f__T34	Family	2.89631	PNE	2.55177	1.98135e-05	8.04245e-05
k__Bacteria.p__Cyanobacteria.c__Vampirivibrionia	Class	3.53157	PNE	2.5396	0.0436255	0.0827766
k__Bacteria.p__Cyanobacteria.c__Vampirivibrionia.o__Gastranaerophilales	Order	3.53157	PNE	2.5396	0.0436255	0.0827766
k__Bacteria.p__Cyanobacteria	Phylum	3.53471	PNE	2.53837	0.042265	0.0806724
k__Bacteria.p__Firmicutes.c__Clostridia.o__Oscillospirales.f__Ruminococcaceae.g__Negativibacillus	Genus	2.8544	SE	2.53016	7.32637e-10	7.04797e-09
k__Bacteria.p__Firmicutes.c__Clostridia.o__Clostridia_vadinBB60_group.f__Clostridiales_bacterium_enrichment_culture_clone_06_1235251_76	Family	2.92773	PNE	2.5076	0.000311724	0.000884598
k__Bacteria.p__Bacteroidota.c__Bacteroidia.o__Bacteroidales.f__Tannerellaceae.g__Parabacteroides.s__Parabacteroides_merdae	Species	2.89256	SE	2.50478	9.00502e-09	7.34138e-08
k__Bacteria.p__Bacteroidota.c__Bacteroidia.o__Bacteroidales.f__Bacteroidaceae.g__Bacteroides.s__Bacteroides_fluxus	Species	2.81934	SE	2.49754	3.606e-15	8.67243e-14
k__Bacteria.p__Firmicutes.c__Clostridia.o__Oscillospirales.f__Ruminococcaceae.g__Candidatus_Soleaferrea	Genus	3.13463	PNE	2.49544	0.00400634	0.00940024
k__Bacteria.p__Bacteroidota.c__Bacteroidia.o__Bacteroidales.f__Rikenellaceae.g__Alistipes.s__Alistipes_putredinis_DSM_17216	Species	2.79208	SE	2.49442	1.30081e-05	5.57348e-05
k__Bacteria.p__Firmicutes.c__Bacilli.o__Erysipelotrichales.f__Erysipelotrichaceae.g__Faecalicoccus	Genus	2.86924	SE	2.48873	4.43186e-25	4.73716e-23
k__Bacteria.p__Firmicutes.c__Bacilli.o__Erysipelotrichales.f__Erysipelotrichaceae.g__Faecalicoccus.s__Faecalicoccus_pleomorphus	Species	2.86174	SE	2.48025	4.43186e-25	4.73716e-23
k__Bacteria.p__Firmicutes.c__Clostridia.o__Oscillospirales.f__Ruminococcaceae.g__Ruminococcus.s__bacterium_ic1277	Species	2.75755	SE	2.47186	4.71777e-37	4.5385e-34
k__Bacteria.p__Bacteroidota.c__Bacteroidia.o__Bacteroidales.f__Bacteroidaceae.g__Bacteroides.s__Bacteroides_coprophilus	Species	2.82933	SE	2.47151	8.18333e-06	3.61117e-05
k__Bacteria.p__Firmicutes.c__Negativicutes.o__Veillonellales_Selenomonadales.f__Veillonellaceae.g__Allisonella	Genus	2.78353	SE	2.47086	3.87665e-16	1.06552e-14
k__Bacteria.p__Firmicutes.c__Clostridia.o__Oscillospirales.f__Butyricicoccaceae.g__UCG_009	Genus	3.19517	PNE	2.45267	0.0202342	0.0415039
k__Bacteria.p__Verrucomicrobiota.c__Lentisphaeria	Class	2.79346	SE	2.44863	0.00763644	0.0173261
k__Bacteria.p__Spirochaetota.c__Spirochaetia.o__Spirochaetales.f__Spirochaetaceae.g__Treponema.s__Treponema_parvum	Species	3.1516	PNE	2.43463	0.0198807	0.040866
k__Bacteria.p__Firmicutes.c__Negativicutes.o__Acidaminococcales.f__Acidaminococcaceae.g__Acidaminococcus	Genus	2.75356	SE	2.43215	1.37944e-14	3.23665e-13
k__Bacteria.p__Bacteroidota.c__Bacteroidia.o__Bacteroidales.f__Prevotellaceae.g__Prevotellaceae_UCG_004	Genus	2.92266	PNE	2.42213	0.000353896	0.000998382
k__Bacteria.p__Firmicutes.c__Clostridia.o__Peptostreptococcales_Tissierellales.f__Anaerovoracaceae.g__Eubacterium_nodatum_group.s__Eubacterium_sp_68_3_10	Species	2.72705	SE	2.41945	1.33291e-17	4.74912e-16
k__Bacteria.p__Planctomycetota.c__Planctomycetes	Class	3.16942	PNE	2.4087	0.0409405	0.0787694
k__Bacteria.p__Planctomycetota.c__Planctomycetes.o__Pirellulales	Order	3.16893	PNE	2.40743	0.0415982	0.0795577
k__Bacteria.p__Planctomycetota.c__Planctomycetes.o__Pirellulales.f__Pirellulaceae	Family	3.16893	PNE	2.40743	0.0415982	0.0795577
k__Bacteria.p__Planctomycetota.c__Planctomycetes.o__Pirellulales.f__Pirellulaceae.g__p_1088_a5_gut_group	Genus	3.16893	PNE	2.40743	0.0415982	0.0795577
k__Bacteria.p__Planctomycetota	Phylum	3.1701	PNE	2.39486	0.0409405	0.0787694
k__Bacteria.p__Firmicutes.c__Clostridia.o__Oscillospirales.f__Ruminococcaceae.g__UBA1819	Genus	2.69527	SE	2.36184	2.14219e-10	2.10285e-09
k__Bacteria.p__Firmicutes.c__Bacilli.o__Erysipelotrichales.f__Erysipelotrichaceae.g__Clostridium_innocuum_group	Genus	2.65949	SE	2.36136	2.11967e-05	8.56775e-05
k__Bacteria.p__Firmicutes.c__Bacilli.o__Staphylococcales.f__Staphylococcaceae	Family	2.66803	SE	2.35759	1.1973e-09	1.10751e-08
k__Bacteria.p__Proteobacteria.c__Gammaproteobacteria.o__Cardiobacteriales	Order	2.68992	SE	2.35736	1.06572e-19	4.882e-18
k__Bacteria.p__Proteobacteria.c__Gammaproteobacteria.o__Cardiobacteriales.f__Wohlfahrtiimonadaceae	Family	2.68992	SE	2.35735	1.06572e-19	4.882e-18
k__Bacteria.p__Firmicutes.c__Bacilli.o__Staphylococcales	Order	2.66803	SE	2.35702	1.1973e-09	1.10751e-08
k__Bacteria.p__Firmicutes.c__Clostridia.o__Lachnospirales.f__Lachnospiraceae.g__Sellimonas	Genus	2.65442	SE	2.35471	1.66088e-28	6.26878e-26
k__Bacteria.p__Firmicutes.c__Clostridia.o__Lachnospirales.f__Lachnospiraceae.g__Eubacterium_eligens_group	Genus	2.67941	SE	2.34706	0.00266995	0.00647041
k__Bacteria.p__Proteobacteria.c__Gammaproteobacteria.o__Cardiobacteriales.f__Wohlfahrtiimonadaceae.g__Ignatzschineria	Genus	2.651	SE	2.31637	9.08021e-23	7.2793e-21
k__Bacteria.p__Verrucomicrobiota.c__Lentisphaeria.o__Oligosphaerales	Order	2.65244	SE	2.31404	0.000181533	0.000581759
k__Bacteria.p__Verrucomicrobiota.c__Lentisphaeria.o__Oligosphaerales.f__Oligosphaeraceae	Family	2.65244	SE	2.31395	0.000181533	0.000581759
k__Bacteria.p__Firmicutes.c__Negativicutes.o__Acidaminococcales.f__Acidaminococcaceae.g__Acidaminococcus.s__Acidaminococcus_fermentans_DSM_20731	Species	2.6318	SE	2.31289	1.94675e-17	6.68847e-16
k__Bacteria.p__Firmicutes.c__Clostridia.o__Oscillospirales.f__Ruminococcaceae.g__Incertae_Sedis	Genus	2.76398	SE	2.28914	0.00017621	0.000581759
k__Bacteria.p__Bacteroidota.c__Bacteroidia.o__Bacteroidales.f__Marinifilaceae.g__Odoribacter	Genus	2.62002	SE	2.26543	2.28233e-10	2.21778e-09
k__Bacteria.p__Actinobacteriota.c__Coriobacteriia.o__Coriobacteriales.f__Atopobiaceae.g__Olsenella.s__Olsenella_umbonata	Species	2.61282	SE	2.26219	1.2669e-18	5.29894e-17
k__Bacteria.p__Firmicutes.c__Bacilli.o__Lactobacillales.f__Leuconostocaceae	Family	2.62211	PNE	2.26046	0.0179573	0.0370706
k__Bacteria.p__Firmicutes.c__Negativicutes.o__Veillonellales_Selenomonadales.f__Selenomonadaceae.g__Mitsuokella	Genus	2.80665	SE	2.23063	0.00014235	0.000489553
k__Bacteria.p__Verrucomicrobiota.c__Lentisphaeria.o__Oligosphaerales.f__Oligosphaeraceae.g__Z20	Genus	2.55546	SE	2.21523	0.0083145	0.0186446
k__Bacteria.p__Actinobacteriota.c__Actinobacteria.o__Actinomycetales.f__Actinomycetaceae.g__Actinomyces	Genus	2.50843	SE	2.20481	9.37221e-13	1.4542e-11
k__Bacteria.p__Firmicutes.c__Bacilli.o__Erysipelotrichales.f__Erysipelotrichaceae.g__Holdemania	Genus	2.52679	SE	2.20325	2.11193e-15	5.20943e-14
k__Bacteria.p__Actinobacteriota.c__Actinobacteria.o__Actinomycetales	Order	2.51133	SE	2.2008	6.45311e-12	8.50396e-11
k__Bacteria.p__Actinobacteriota.c__Actinobacteria.o__Actinomycetales.f__Actinomycetaceae	Family	2.51133	SE	2.19899	6.45311e-12	8.50396e-11
k__Bacteria.p__Firmicutes.c__Clostridia.o__Oscillospirales.f__Ruminococcaceae.g__Anaerotruncus	Genus	2.46477	SE	2.17449	2.28876e-26	3.66964e-24
k__Bacteria.p__Firmicutes.c__Clostridia.o__Oscillospirales.f__Ruminococcaceae.g__Eubacterium_siraeum_group	Genus	3.00064	PNE	2.17156	0.0151898	0.031425
k__Bacteria.p__Firmicutes.c__Clostridia.o__Oscillospirales.f__Ruminococcaceae.g__Anaerotruncus.s__Anaerotruncus_colihominis_DSM_17241	Species	2.44939	SE	2.15874	3.59618e-26	4.94218e-24
k__Bacteria.p__Firmicutes.c__Clostridia.o__Lachnospirales.f__Lachnospiraceae.g__Lachnospira	Genus	2.55228	PNE	2.15107	0.00070478	0.00189916
k__Bacteria.p__Proteobacteria.c__Gammaproteobacteria.o__Burkholderiales.f__Oxalobacteraceae	Family	2.64957	PNE	2.14185	0.00226588	0.00556066
k__Bacteria.p__Firmicutes.c__Bacilli.o__Erysipelotrichales.f__Erysipelotrichaceae.g__Erysipelotrichaceae_UCG_006	Genus	2.44785	SE	2.14022	1.50159e-15	3.90414e-14
k__Bacteria.p__Bacteroidota.c__Bacteroidia.o__Flavobacteriales	Order	2.41925	SE	2.11509	2.26115e-12	3.3465e-11
k__Bacteria.p__Actinobacteriota.c__Coriobacteriia.o__Coriobacteriales.f__Eggerthellaceae.g__Slackia	Genus	2.50277	SE	2.11442	0.000138464	0.000480874
k__Bacteria.p__Firmicutes.c__Clostridia.o__Oscillospirales.f__Oscillospiraceae.g__Flavonifractor	Genus	2.41894	SE	2.11066	1.64229e-15	4.15758e-14
k__Bacteria.p__Actinobacteriota.c__Coriobacteriia.o__Coriobacteriales.f__Eggerthellaceae.g__Slackia.s__Slackia_isoflavoniconvertens	Species	2.41409	SE	2.10568	8.42697e-21	5.4045e-19
k__Bacteria.p__Proteobacteria.c__Gammaproteobacteria.o__Burkholderiales.f__Oxalobacteraceae.g__Oxalobacter	Genus	2.62489	PNE	2.10249	0.0110761	0.0244386
k__Bacteria.p__Proteobacteria.c__Gammaproteobacteria.o__Burkholderiales.f__Oxalobacteraceae.g__Oxalobacter.s__Oxalobacter_formigenes	Species	2.62224	PNE	2.10171	0.0110761	0.0244386
k__Bacteria.p__Firmicutes.c__Clostridia.o__Lachnospirales.f__Lachnospiraceae.g__Lachnospiraceae_UCG_007	Genus	2.54019	PNE	2.08005	6.43229e-06	2.86516e-05
k__Bacteria.p__Firmicutes.c__Clostridia.o__Peptostreptococcales_Tissierellales.f__Peptostreptococcaceae.g__Peptostreptococcus	Genus	2.35164	SE	2.07102	7.53362e-21	5.17667e-19
k__Archaea.p__Thermoplasmatota.c__Thermoplasmata.o__Methanomassiliicoccales.f__Methanomethylophilaceae.g__RumEn_M2	Genus	2.49756	PNE	2.07072	0.000175548	0.000581759
k__Bacteria.p__Firmicutes.c__Bacilli.o__Bacillales.f__Bacillaceae.g__Bacillus.s__Bacillus_butanolivorans	Species	2.44567	PNE	2.06139	0.0463363	0.087403
k__Bacteria.p__Firmicutes.c__Clostridia.o__Oscillospirales.f__Butyricicoccaceae.g__Butyricicoccus	Genus	2.67981	SE	2.05479	0.00159405	0.00409925
k__Bacteria.p__Actinobacteriota.c__Coriobacteriia.o__Coriobacteriales.f__Eggerthellaceae.g__Enterorhabdus	Genus	2.35347	SE	2.05437	2.03871e-19	8.91474e-18
k__Bacteria.p__Firmicutes.c__Clostridia.o__Lachnospirales.f__Lachnospiraceae.g__Frisingicoccus	Genus	2.44564	PNE	2.05021	0.000453783	0.00126533
k__Bacteria.p__Firmicutes.c__Bacilli.o__Erysipelotrichales.f__Erysipelatoclostridiaceae.g__Erysipelatoclostridium.s__Erysipelatoclostridium_ramosum	Species	2.34271	SE	2.03788	5.95645e-17	1.91003e-15
k__Bacteria.p__Desulfobacterota.c__Desulfovibrionia.o__Desulfovibrionales.f__Desulfovibrionaceae.g__Mailhella	Genus	2.44597	PNE	2.03391	1.75958e-05	7.23578e-05
k__Bacteria.p__Bacteroidota.c__Bacteroidia.o__Flavobacteriales.f__Weeksellaceae	Family	2.32891	SE	2.03275	6.99082e-11	7.47241e-10
k__Bacteria.p__Elusimicrobiota	Phylum	2.43641	PNE	2.02985	0.0019213	0.00476365
k__Bacteria.p__Elusimicrobiota.c__Elusimicrobia	Class	2.43641	PNE	2.0279	0.0019213	0.00476365
k__Bacteria.p__Elusimicrobiota.c__Elusimicrobia.o__Elusimicrobiales.f__Elusimicrobiaceae	Family	2.43641	PNE	2.02507	0.0019213	0.00476365
k__Bacteria.p__Elusimicrobiota.c__Elusimicrobia.o__Elusimicrobiales	Order	2.43641	PNE	2.02131	0.0019213	0.00476365
k__Bacteria.p__Elusimicrobiota.c__Elusimicrobia.o__Elusimicrobiales.f__Elusimicrobiaceae.g__Elusimicrobium	Genus	2.43641	PNE	2.01996	0.0019213	0.00476365
k__Bacteria.p__Actinobacteriota.c__Actinobacteria.o__Propionibacteriales.f__Propionibacteriaceae	Family	2.33778	SE	2.01993	1.83204e-11	2.34989e-10
k__Bacteria.p__Actinobacteriota.c__Actinobacteria.o__Propionibacteriales	Order	2.33778	SE	2.01933	1.83204e-11	2.34989e-10
k__Bacteria.p__Bacteroidota.c__Bacteroidia.o__Flavobacteriales.f__Weeksellaceae.g__Empedobacter	Genus	2.31332	SE	2.01717	6.99082e-11	7.47241e-10
k__Bacteria.p__Firmicutes.c__Bacilli.o__Acholeplasmatales	Order	2.439	PNE	2.01442	0.00191442	0.00476365
k__Bacteria.p__Firmicutes.c__Bacilli.o__Acholeplasmatales.f__Acholeplasmataceae	Family	2.439	PNE	2.01442	0.00191442	0.00476365
k__Bacteria.p__Firmicutes.c__Clostridia.o__Peptostreptococcales_Tissierellales.f__Anaerovoracaceae.g__Eubacterium_brachy_group	Genus	2.49687	SE	2.00756	0.0220076	0.0450152
k__Bacteria.p__Firmicutes.c__Clostridia.o__Oscillospirales.f__Oscillospiraceae.g__Papillibacter	Genus	2.43286	PNE	2.00215	1.30357e-05	5.57348e-05
