# Supplementary material for: Integrating Machine Learning to Identify Key Microbiota of Gut Community Changes Across Different Stages in Dahe Black Pigs
Source: Microorganisms. 2025 Aug 31;13(9):2038. doi: 10.3390/microorganisms13092038 (PMC12471813; doi:10.3390/microorganisms13092038)
Supplement: Supplementary file 1 [file microorganisms-13-02038-s001.zip › Supplementary tables/Table S3.xlsx]

## Sheet: Sheet1
Table S3 Lefse analysis in suckling and weaned piglets
feature	level	log_hm	class_hm	LDA score	p value	FDR
k__Bacteria.p__Firmicutes.c__Bacilli.o__Lactobacillales	Order	5.31026	WP	4.82388	1.63653e-09	5.72221e-08
k__Bacteria.p__Firmicutes.c__Bacilli	Class	5.38765	WP	4.71058	3.7597e-06	3.83689e-05
k__Bacteria.p__Firmicutes.c__Bacilli.o__Lactobacillales.f__Lactobacillaceae.g__Lactobacillus	Genus	5.19463	WP	4.69026	3.54592e-06	3.68853e-05
k__Bacteria.p__Firmicutes.c__Bacilli.o__Lactobacillales.f__Lactobacillaceae	Family	5.19469	WP	4.69009	3.54592e-06	3.68853e-05
k__Bacteria.p__Proteobacteria.c__Gammaproteobacteria.o__Enterobacterales.f__Enterobacteriaceae.g__Escherichia_Shigella	Genus	5.20947	SP	4.67596	4.41056e-05	0.000283282
k__Bacteria.p__Proteobacteria.c__Gammaproteobacteria.o__Enterobacterales.f__Enterobacteriaceae	Family	5.21045	SP	4.6757	4.52711e-05	0.00028883
k__Bacteria.p__Proteobacteria.c__Gammaproteobacteria.o__Enterobacterales	Order	5.21097	SP	4.67444	5.29014e-05	0.000322332
k__Bacteria.p__Firmicutes	Phylum	5.75398	WP	4.6672	5.15503e-05	0.000322332
k__Bacteria.p__Proteobacteria	Phylum	5.23776	SP	4.66064	1.21011e-05	9.57091e-05
k__Bacteria.p__Proteobacteria.c__Gammaproteobacteria	Class	5.23687	SP	4.65982	1.21011e-05	9.57091e-05
k__Bacteria.p__Bacteroidota.c__Bacteroidia.o__Bacteroidales.f__Prevotellaceae	Family	5.19684	WP	4.50179	5.48168e-06	4.94903e-05
k__Bacteria.p__Bacteroidota.c__Bacteroidia.o__Bacteroidales.f__Prevotellaceae.g__Prevotellaceae_NK3B31_group	Genus	4.85307	WP	4.31548	1.61868e-08	3.44336e-07
k__Bacteria.p__Firmicutes.c__Bacilli.o__Lactobacillales.f__Streptococcaceae	Family	4.65439	WP	4.24249	9.16744e-09	2.13981e-07
k__Bacteria.p__Firmicutes.c__Bacilli.o__Lactobacillales.f__Streptococcaceae.g__Streptococcus	Genus	4.65199	WP	4.24086	1.67672e-08	3.44336e-07
k__Bacteria.p__Firmicutes.c__Clostridia.o__Oscillospirales.f__Ruminococcaceae	Family	4.85927	WP	4.21463	2.34443e-06	2.54957e-05
k__Bacteria.p__Bacteroidota.c__Bacteroidia.o__Bacteroidales.f__Muribaculaceae	Family	4.85648	SP	4.1529	0.000752509	0.00341
k__Bacteria.p__Bacteroidota.c__Bacteroidia.o__Bacteroidales.f__Prevotellaceae.g__Prevotella	Genus	4.75555	WP	4.09534	0.000736128	0.00335464
k__Bacteria.p__Firmicutes.c__Bacilli.o__Erysipelotrichales	Order	4.72334	SP	4.05572	0.00146354	0.00611618
k__Bacteria.p__Firmicutes.c__Clostridia.o__Oscillospirales.f__Ruminococcaceae.g__Faecalibacterium	Genus	4.51108	WP	4.04796	1.5848e-07	2.25539e-06
k__Bacteria.p__Firmicutes.c__Bacilli.o__Erysipelotrichales.f__Erysipelotrichaceae	Family	4.62874	SP	4.03937	0.000310881	0.00154955
k__Bacteria.p__Firmicutes.c__Clostridia.o__Clostridiales	Order	4.28647	SP	3.93701	4.41056e-05	0.000283282
k__Bacteria.p__Firmicutes.c__Clostridia.o__Clostridiales.f__Clostridiaceae	Family	4.28641	SP	3.93698	4.41056e-05	0.000283282
k__Bacteria.p__Spirochaetota.c__Spirochaetia.o__Spirochaetales.f__Spirochaetaceae.g__Treponema	Genus	4.38284	SP	3.93437	0.00229999	0.00924826
k__Bacteria.p__Firmicutes.c__Clostridia.o__Clostridiales.f__Clostridiaceae.g__Clostridium_sensu_stricto_1	Genus	4.26937	SP	3.92311	7.01556e-05	0.000409383
k__Bacteria.p__Spirochaetota	Phylum	4.40157	SP	3.89692	0.0114952	0.0359507
k__Bacteria.p__Spirochaetota.c__Spirochaetia	Class	4.40157	SP	3.89692	0.0114952	0.0359507
k__Bacteria.p__Spirochaetota.c__Spirochaetia.o__Spirochaetales	Order	4.40157	SP	3.89692	0.0114952	0.0359507
k__Bacteria.p__Spirochaetota.c__Spirochaetia.o__Spirochaetales.f__Spirochaetaceae	Family	4.40157	SP	3.89692	0.0114952	0.0359507
k__Bacteria.p__Firmicutes.c__Clostridia.o__Oscillospirales.f__Oscillospiraceae	Family	4.78351	SP	3.8937	0.0455003	0.111938
k__Bacteria.p__Firmicutes.c__Clostridia.o__Oscillospirales.f__Oscillospiraceae.g__UCG_002	Genus	4.32271	SP	3.87606	2.0589e-07	2.73662e-06
k__Bacteria.p__Bacteroidota.c__Bacteroidia.o__Bacteroidales.f__Tannerellaceae.g__Parabacteroides.s__Porphyromonadaceae_bacterium_DJF_B175	Species	4.32362	WP	3.76536	0.00456305	0.0164786
k__Archaea	Domain	4.19142	SP	3.76242	6.89288e-06	6.05182e-05
k__Bacteria	Domain	5.99812	WP	3.76242	6.89288e-06	6.05182e-05
k__Bacteria.p__Firmicutes.c__Clostridia.o__Lachnospirales.f__Lachnospiraceae.g__Blautia	Genus	4.34857	WP	3.76237	0.0026998	0.0105457
k__Archaea.p__Euryarchaeota	Phylum	4.18837	SP	3.76041	4.8843e-06	4.58262e-05
k__Archaea.p__Euryarchaeota.c__Methanobacteria	Class	4.18837	SP	3.76041	4.8843e-06	4.58262e-05
k__Archaea.p__Euryarchaeota.c__Methanobacteria.o__Methanobacteriales	Order	4.18837	SP	3.76041	4.8843e-06	4.58262e-05
k__Archaea.p__Euryarchaeota.c__Methanobacteria.o__Methanobacteriales.f__Methanobacteriaceae	Family	4.18837	SP	3.76041	4.8843e-06	4.58262e-05
k__Archaea.p__Euryarchaeota.c__Methanobacteria.o__Methanobacteriales.f__Methanobacteriaceae.g__Methanobrevibacter	Genus	4.18837	SP	3.76041	4.8843e-06	4.58262e-05
k__Bacteria.p__Bacteroidota.c__Bacteroidia.o__Bacteroidales.f__Prevotellaceae.g__Prevotella.s__Prevotellaceae_bacterium	Species	4.27727	WP	3.72934	0.0103582	0.033717
k__Bacteria.p__Proteobacteria.c__Gammaproteobacteria.o__Pseudomonadales.f__Moraxellaceae	Family	4.05899	WP	3.71089	0.00131745	0.00554369
k__Bacteria.p__Proteobacteria.c__Gammaproteobacteria.o__Pseudomonadales	Order	4.06087	WP	3.69993	0.0304923	0.0806641
k__Bacteria.p__Proteobacteria.c__Gammaproteobacteria.o__Pseudomonadales.f__Moraxellaceae.g__Acinetobacter	Genus	4.02538	WP	3.67869	0.000325507	0.00161404
k__Bacteria.p__Firmicutes.c__Clostridia.o__Oscillospirales.f__Ruminococcaceae.g__Subdoligranulum	Genus	4.26161	WP	3.63713	6.01756e-05	0.000362189
k__Bacteria.p__Firmicutes.c__Clostridia.o__Christensenellales	Order	4.11403	SP	3.61496	1.50967e-05	0.000111217
k__Bacteria.p__Firmicutes.c__Clostridia.o__Christensenellales.f__Christensenellaceae	Family	4.11403	SP	3.61496	1.50967e-05	0.000111217
k__Bacteria.p__Firmicutes.c__Bacilli.o__Bacillales	Order	4.09189	SP	3.57999	0.0196307	0.056586
k__Bacteria.p__Bacteroidota.c__Bacteroidia.o__Bacteroidales.f__Prevotellaceae.g__Prevotella.s__Prevotella_sp_RS2	Species	3.893	WP	3.52788	1.76524e-14	1.68933e-11
k__Bacteria.p__Firmicutes.c__Clostridia.o__Oscillospirales.f__Oscillospiraceae.g__NK4A214_group	Genus	4.0527	SP	3.49408	0.000401047	0.00197836
k__Bacteria.p__Actinobacteriota.c__Coriobacteriia.o__Coriobacteriales.f__Coriobacteriaceae	Family	4.1361	WP	3.48459	0.00362481	0.0137113
k__Bacteria.p__Actinobacteriota.c__Coriobacteriia.o__Coriobacteriales.f__Coriobacteriaceae.g__Collinsella	Genus	4.13602	WP	3.48445	0.00362481	0.0137113
k__Bacteria.p__Firmicutes.c__Clostridia.o__Lachnospirales.f__Lachnospiraceae.g__Lachnospiraceae_XPB1014_group	Genus	3.98286	SP	3.4766	0.0273798	0.0745729
k__Bacteria.p__Firmicutes.c__Clostridia.o__Oscillospirales.f__Eubacterium_coprostanoligenes_group	Family	4.22782	SP	3.47616	0.00406945	0.0150948
k__Bacteria.p__Firmicutes.c__Negativicutes.o__Veillonellales_Selenomonadales.f__Selenomonadaceae.g__Megamonas	Genus	3.79538	WP	3.47566	3.40385e-13	6.51497e-11
k__Bacteria.p__Firmicutes.c__Clostridia.o__Christensenellales.f__Christensenellaceae.g__Christensenellaceae_R_7_group	Genus	4.00447	SP	3.44344	2.66915e-05	0.000186451
k__Bacteria.p__Firmicutes.c__Clostridia.o__Lachnospirales.f__Lachnospiraceae.g__Coprococcus	Genus	3.9415	WP	3.42545	1.21094e-09	5.72221e-08
k__Bacteria.p__Proteobacteria.c__Gammaproteobacteria.o__Aeromonadales.f__Succinivibrionaceae	Family	3.76477	SP	3.4226	7.09629e-09	1.69779e-07
k__Bacteria.p__Proteobacteria.c__Gammaproteobacteria.o__Aeromonadales.f__Succinivibrionaceae.g__Succinivibrio	Genus	3.76477	SP	3.4226	7.09629e-09	1.69779e-07
k__Bacteria.p__Proteobacteria.c__Gammaproteobacteria.o__Aeromonadales	Order	3.77677	SP	3.42049	1.80688e-07	2.4516e-06
k__Bacteria.p__Firmicutes.c__Clostridia.o__Lachnospirales.f__Lachnospiraceae.g__Lachnospiraceae_NK4A136_group.s__Lachnospiraceae_bacterium	Species	4.19452	WP	3.41488	0.000998642	0.00438395
k__Bacteria.p__Bacteroidota.c__Bacteroidia.o__Bacteroidales.f__p_2534_18B5_gut_group	Family	3.80037	SP	3.39354	4.8843e-06	4.58262e-05
k__Bacteria.p__Bacteroidota.c__Bacteroidia.o__Flavobacteriales	Order	3.64655	WP	3.35214	0.0339544	0.0883
k__Bacteria.p__Desulfobacterota.c__Desulfovibrionia	Class	3.77059	SP	3.33509	1.30106e-13	3.1128e-11
k__Bacteria.p__Desulfobacterota.c__Desulfovibrionia.o__Desulfovibrionales	Order	3.77059	SP	3.33509	1.30106e-13	3.1128e-11
k__Bacteria.p__Desulfobacterota.c__Desulfovibrionia.o__Desulfovibrionales.f__Desulfovibrionaceae	Family	3.77059	SP	3.33509	1.30106e-13	3.1128e-11
k__Bacteria.p__Firmicutes.c__Bacilli.o__Lactobacillales.f__Lactobacillaceae.g__Lactobacillus.s__Lactobacillus_mucosae_LM1	Species	3.75358	WP	3.33227	3.92154e-07	5.07151e-06
k__Bacteria.p__Desulfobacterota	Phylum	3.80142	SP	3.32907	9.21999e-12	1.47059e-09
k__Bacteria.p__Synergistota	Phylum	3.70002	SP	3.31977	1.90975e-09	5.72221e-08
k__Bacteria.p__Synergistota.c__Synergistia	Class	3.70002	SP	3.31977	1.90975e-09	5.72221e-08
k__Bacteria.p__Synergistota.c__Synergistia.o__Synergistales	Order	3.70002	SP	3.31977	1.90975e-09	5.72221e-08
k__Bacteria.p__Synergistota.c__Synergistia.o__Synergistales.f__Synergistaceae	Family	3.70002	SP	3.31977	1.90975e-09	5.72221e-08
k__Bacteria.p__Firmicutes.c__Clostridia.o__Lachnospirales.f__Lachnospiraceae.g__Lachnoclostridium	Genus	3.70177	SP	3.31732	1.0674e-06	1.23072e-05
k__Bacteria.p__Firmicutes.c__Clostridia.o__Lachnospirales.f__Lachnospiraceae.g__Dorea	Genus	3.96851	WP	3.29922	4.76904e-05	0.00030225
k__Bacteria.p__Bacteroidota.c__Bacteroidia.o__Flavobacteriales.f__Weeksellaceae.g__Empedobacter	Genus	3.59926	WP	3.29606	0.0212155	0.0601222
k__Bacteria.p__Bacteroidota.c__Bacteroidia.o__Flavobacteriales.f__Weeksellaceae	Family	3.59955	WP	3.29473	0.0340808	0.0883884
k__Bacteria.p__Firmicutes.c__Clostridia.o__Lachnospirales.f__Lachnospiraceae.g__Lachnospiraceae_NK4A136_group	Genus	4.31385	WP	3.2637	0.0166685	0.0491869
k__Bacteria.p__Synergistota.c__Synergistia.o__Synergistales.f__Synergistaceae.g__Cloacibacillus	Genus	3.64186	SP	3.24974	3.02156e-09	8.5048e-08
k__Bacteria.p__Synergistota.c__Synergistia.o__Synergistales.f__Synergistaceae.g__Cloacibacillus.s__Cloacibacillus_porcorum	Species	3.64116	SP	3.24931	4.53075e-09	1.20443e-07
k__Bacteria.p__Firmicutes.c__Negativicutes.o__Veillonellales_Selenomonadales.f__Veillonellaceae	Family	3.82158	SP	3.23285	0.000163446	0.000888737
k__Bacteria.p__Desulfobacterota.c__Desulfovibrionia.o__Desulfovibrionales.f__Desulfovibrionaceae.g__Desulfovibrio	Genus	3.65545	SP	3.20571	2.49532e-10	1.59201e-08
k__Bacteria.p__Bacteroidota.c__Bacteroidia.o__Bacteroidales.f__F082	Family	3.54643	SP	3.1883	4.70642e-10	2.50225e-08
k__Bacteria.p__Firmicutes.c__Negativicutes.o__Veillonellales_Selenomonadales.f__Veillonellaceae.g__Megasphaera	Genus	3.78317	SP	3.17846	0.00280921	0.0109285
k__Bacteria.p__Fusobacteriota.c__Fusobacteriia.o__Fusobacteriales.f__Fusobacteriaceae.g__Fusobacterium	Genus	3.45869	SP	3.17728	1.77622e-10	1.41653e-08
k__Bacteria.p__Fusobacteriota	Phylum	3.46311	SP	3.17614	1.93222e-09	5.72221e-08
k__Bacteria.p__Fusobacteriota.c__Fusobacteriia	Class	3.46311	SP	3.17614	1.93222e-09	5.72221e-08
k__Bacteria.p__Fusobacteriota.c__Fusobacteriia.o__Fusobacteriales	Order	3.46311	SP	3.17614	1.93222e-09	5.72221e-08
k__Bacteria.p__Fusobacteriota.c__Fusobacteriia.o__Fusobacteriales.f__Fusobacteriaceae	Family	3.46311	SP	3.17614	1.93222e-09	5.72221e-08
k__Bacteria.p__Bacteroidota.c__Bacteroidia.o__Bacteroidales.f__Rikenellaceae.g__Alistipes	Genus	3.58526	SP	3.16086	0.000915935	0.0040581
k__Bacteria.p__Bacteroidota.c__Bacteroidia.o__Bacteroidales.f__Bacteroidaceae.g__Bacteroides.s__Bacteroides_vulgatus	Species	3.44231	SP	3.13034	4.81333e-09	1.24496e-07
k__Bacteria.p__Bacteroidota.c__Bacteroidia.o__Bacteroidales.f__Marinifilaceae	Family	3.43903	SP	3.11165	3.40107e-10	1.9146e-08
k__Bacteria.p__Firmicutes.c__Negativicutes.o__Veillonellales_Selenomonadales.f__Selenomonadaceae.g__Mitsuokella	Genus	3.42237	SP	3.09435	5.06771e-11	5.38866e-09
k__Bacteria.p__Firmicutes.c__Clostridia.o__Clostridiales.f__Clostridiaceae.g__Clostridium_sensu_stricto_1.s__Clostridium_paraputrificum	Species	3.40072	SP	3.09321	5.32168e-05	0.000322332
k__Bacteria.p__Firmicutes.c__Clostridia.o__Oscillospirales.f__Ruminococcaceae.g__Ruminococcus	Genus	3.75891	SP	3.09114	0.0136377	0.0415647
k__Bacteria.p__Firmicutes.c__Clostridia.o__Peptostreptococcales_Tissierellales.f__Anaerovoracaceae.g__Eubacterium_nodatum_group	Genus	3.41807	SP	3.06599	1.03078e-07	1.51763e-06
k__Bacteria.p__Bacteroidota.c__Bacteroidia.o__Bacteroidales.f__Marinifilaceae.g__Butyricimonas	Genus	3.38157	SP	3.05796	5.92231e-09	1.49149e-07
k__Bacteria.p__Firmicutes.c__Clostridia.o__Oscillospirales.f__Ruminococcaceae.g__Negativibacillus	Genus	3.46952	WP	3.05688	1.87871e-11	2.56846e-09
k__Bacteria.p__Firmicutes.c__Clostridia.o__Peptostreptococcales_Tissierellales.f__Peptostreptococcaceae.g__Romboutsia.s__Romboutsia_ilealis	Species	3.47414	SP	3.04198	1.76387e-09	5.72221e-08
k__Bacteria.p__Firmicutes.c__Clostridia.o__Peptostreptococcales_Tissierellales.f__Peptostreptococcaceae.g__Romboutsia	Genus	3.47414	SP	3.04176	1.97318e-09	5.72221e-08
k__Bacteria.p__Bacteroidota.c__Bacteroidia.o__Bacteroidales.f__Bacteroidaceae.g__Bacteroides.s__Bacteroides_caecigallinarum	Species	3.26993	WP	3.03761	1.33652e-10	1.16278e-08
k__Bacteria.p__Firmicutes.c__Clostridia.o__Peptostreptococcales_Tissierellales.f__Peptostreptococcaceae	Family	4.0342	SP	3.03636	0.0216205	0.0604995
k__Bacteria.p__Bacteroidota.c__Bacteroidia.o__Bacteroidales.f__Tannerellaceae.g__Parabacteroides.s__Parabacteroides_merdae	Species	3.39859	SP	3.0299	1.30093e-05	0.000101219
k__Bacteria.p__Firmicutes.c__Bacilli.o__RF39	Order	3.49364	SP	3.01672	1.08251e-05	8.85437e-05
k__Bacteria.p__Desulfobacterota.c__Desulfovibrionia.o__Desulfovibrionales.f__Desulfovibrionaceae.g__Desulfovibrio.s__Desulfovibrio_piger	Species	3.48547	SP	2.99623	1.49337e-06	1.6427e-05
k__Bacteria.p__Firmicutes.c__Negativicutes.o__Veillonellales_Selenomonadales.f__Veillonellaceae.g__Megasphaera.s__Megasphaera_elsdenii_DSM_20460	Species	3.63005	SP	2.99343	0.0199508	0.0571643
k__Bacteria.p__Firmicutes.c__Clostridia.o__Lachnospirales.f__Lachnospiraceae.g__Roseburia	Genus	3.43976	WP	2.98152	1.86324e-08	3.71483e-07
k__Bacteria.p__Firmicutes.c__Clostridia.o__Lachnospirales.f__Lachnospiraceae.g__Roseburia.s__Roseburia_inulinivorans	Species	3.42971	WP	2.97892	9.32578e-08	1.3945e-06
k__Bacteria.p__Firmicutes.c__Bacilli.o__Lactobacillales.f__Lactobacillaceae.g__Lactobacillus.s__Lactobacillus_coleohominis	Species	3.312	SP	2.96709	2.1345e-10	1.45909e-08
k__Bacteria.p__Firmicutes.c__Bacilli.o__Erysipelotrichales.f__Erysipelatoclostridiaceae.g__Sharpea.s__Sharpea_azabuensis	Species	0.562227	WP	2.94257	0.0406956	0.103031
k__Bacteria.p__Firmicutes.c__Clostridia.o__Oscillospirales.f__Oscillospiraceae.g__Oscillospira	Genus	3.61655	WP	2.94117	2.74151e-05	0.000187402
k__Bacteria.p__Firmicutes.c__Clostridia.o__Lachnospirales.f__Lachnospiraceae.g__Sellimonas	Genus	3.29263	SP	2.93918	6.175e-05	0.000369342
k__Bacteria.p__Firmicutes.c__Clostridia.o__Lachnospirales.f__Lachnospiraceae.g__Lachnoclostridium.s__Lachnoclostridium_sp_YL32	Species	3.27393	SP	2.91491	9.20724e-05	0.000528237
k__Bacteria.p__Firmicutes.c__Clostridia.o__Lachnospirales.f__Lachnospiraceae.g__Lachnospiraceae_NK4A136_group.s__Lachnospiraceae_bacterium_GAM79	Species	3.48118	WP	2.91003	3.9858e-06	4.01517e-05
k__Bacteria.p__Proteobacteria.c__Gammaproteobacteria.o__Pseudomonadales.f__Moraxellaceae.g__Acinetobacter.s__Acinetobacter_lwoffii	Species	3.25013	WP	2.90945	3.16575e-09	8.65607e-08
k__Bacteria.p__Bacteroidota.c__Bacteroidia.o__Bacteroidales.f__Bacteroidaceae.g__Bacteroides.s__Bacteroides_thetaiotaomicron	Species	3.16725	SP	2.90541	5.6956e-08	9.5626e-07
k__Bacteria.p__Actinobacteriota.c__Actinobacteria.o__Actinomycetales.f__Actinomycetaceae.g__Actinomyces.s__Actinomyces_sp_canine_oral_taxon_407	Species	0.354109	SP	2.89539	0.0129901	0.040037
k__Bacteria.p__Bacteroidota.c__Bacteroidia.o__Bacteroidales.f__Rikenellaceae.g__Alistipes.s__Alistipes_finegoldii	Species	3.19051	SP	2.89524	6.80755e-08	1.12325e-06
k__Bacteria.p__Firmicutes.c__Bacilli.o__Erysipelotrichales.f__Erysipelotrichaceae.g__Turicibacter.s__Turicibacter_sp_H121	Species	3.35157	SP	2.88861	1.38981e-05	0.000107262
k__Bacteria.p__Firmicutes.c__Bacilli.o__Erysipelotrichales.f__Erysipelotrichaceae.g__Turicibacter	Genus	3.35334	SP	2.88745	1.73141e-05	0.000124583
k__Bacteria.p__Firmicutes.c__Clostridia.o__Lachnospirales.f__Lachnospiraceae.g__Lachnoclostridium.s__Clostridium_scindens	Species	3.20792	SP	2.86022	4.79623e-11	5.38866e-09
k__Bacteria.p__Bacteroidota.c__Bacteroidia.o__Bacteroidales.f__Bacteroidaceae.g__Bacteroides.s__Bacteroides_fluxus	Species	3.20641	SP	2.85581	1.42736e-08	3.17671e-07
k__Bacteria.p__Spirochaetota.c__Spirochaetia.o__Spirochaetales.f__Spirochaetaceae.g__Sphaerochaeta	Genus	3.3674	WP	2.85367	0.033904	0.0883
k__Bacteria.p__Firmicutes.c__Clostridia.o__Lachnospirales.f__Lachnospiraceae.g__Tyzzerella	Genus	3.3403	SP	2.85091	0.000688554	0.00318331
k__Bacteria.p__Firmicutes.c__Clostridia.o__Lachnospirales.f__Lachnospiraceae.g__Anaerostipes	Genus	3.2488	WP	2.8489	1.00023e-09	5.03798e-08
k__Bacteria.p__Firmicutes.c__Clostridia.o__Lachnospirales.f__Lachnospiraceae.g__Tyzzerella.s__Anaerotignum_lactatifermentans	Species	3.33714	SP	2.84736	0.00106458	0.00465207
k__Bacteria.p__Bacteroidota.c__Bacteroidia.o__Bacteroidales.f__Bacteroidales_BS11_gut_group	Family	0.645095	WP	2.84444	0.0142626	0.0433311
k__Bacteria.p__Firmicutes.c__Clostridia.o__Oscillospirales.f__Ruminococcaceae.g__Fournierella	Genus	3.38798	WP	2.84422	4.74478e-08	8.10849e-07
k__Bacteria.p__Firmicutes.c__Clostridia.o__Oscillospirales.f__Ruminococcaceae.g__Ruminococcus.s__bacterium_ic1277	Species	3.14568	SP	2.82698	3.02784e-10	1.81103e-08
k__Bacteria.p__Bacteroidota.c__Bacteroidia.o__Flavobacteriales.f__Flavobacteriaceae.g__Flavobacterium.s__Flavobacterium_ceti	Species	0.608643	SP	2.81861	0.00926589	0.030368
k__Bacteria.p__Proteobacteria.c__Gammaproteobacteria.o__Cardiobacteriales.f__Wohlfahrtiimonadaceae.g__Ignatzschineria	Genus	3.15113	SP	2.8083	0.0106051	0.0342875
k__Bacteria.p__Firmicutes.c__Bacilli.o__Erysipelotrichales.f__Erysipelatoclostridiaceae.g__Candidatus_Stoquefichus	Genus	0.692783	SP	2.80643	0.0432638	0.108386
k__Bacteria.p__Bacteroidota.c__Bacteroidia.o__Bacteroidales.f__Prevotellaceae.g__Prevotellaceae_UCG_003	Genus	3.76341	WP	2.80461	0.00561085	0.0198873
k__Bacteria.p__Firmicutes.c__Bacilli.o__Erysipelotrichales.f__Erysipelatoclostridiaceae.g__Sharpea	Genus	3.33347	WP	2.78853	0.0440991	0.109618
k__Bacteria.p__Firmicutes.c__Clostridia.o__Oscillospirales.f__Oscillospiraceae.g__Oscillibacter	Genus	3.5575	WP	2.78767	0.0381977	0.0972371
k__Bacteria.p__Proteobacteria.c__Alphaproteobacteria.o__Paracaedibacterales	Order	0.570522	WP	2.78501	0.0215132	0.0603758
k__Bacteria.p__Proteobacteria.c__Gammaproteobacteria.o__Cardiobacteriales.f__Wohlfahrtiimonadaceae	Family	3.16714	SP	2.78264	0.00222667	0.00899122
k__Bacteria.p__Proteobacteria.c__Gammaproteobacteria.o__Cardiobacteriales	Order	3.16714	SP	2.77966	0.00222667	0.00899122
k__Bacteria.p__Bacteroidota.c__Bacteroidia.o__Bacteroidales.f__Bacteroidaceae.g__Bacteroides.s__Bacteroides_plebeius	Species	3.3713	WP	2.77596	0.00837697	0.0280306
k__Bacteria.p__Firmicutes.c__Clostridia.o__Oscillospirales.f__Ruminococcaceae.g__Anaerotruncus.s__Anaerotruncus_sp_MT15	Species	0.693091	WP	2.76107	0.0164849	0.0489941
k__Bacteria.p__Proteobacteria.c__Alphaproteobacteria.o__Paracaedibacterales.f__Paracaedibacteraceae	Family	0.570522	WP	2.76022	0.0215132	0.0603758
k__Bacteria.p__Cyanobacteria.c__Vampirivibrionia	Class	3.23119	SP	2.75478	2.74151e-05	0.000187402
k__Bacteria.p__Cyanobacteria.c__Vampirivibrionia.o__Gastranaerophilales	Order	3.23119	SP	2.75478	2.74151e-05	0.000187402
k__Bacteria.p__Cyanobacteria	Phylum	3.24906	SP	2.74506	2.89187e-05	0.000196278
k__Bacteria.p__Firmicutes.c__Bacilli.o__Erysipelotrichales.f__Erysipelotrichaceae.g__Anaerorhabdus_furcosa_group.s__Anaerorhabdus_furcosa	Species	0.407813	SP	2.74309	0.0240045	0.066394
k__Bacteria.p__Bacteroidota.c__Bacteroidia.o__Bacteroidales.f__Rikenellaceae.g__Alistipes.s__Alistipes_shahii	Species	3.14175	SP	2.73608	2.46635e-06	2.65202e-05
k__Bacteria.p__Firmicutes.c__Clostridia.o__Peptococcales.f__Peptococcaceae.g__Peptococcus	Genus	3.19885	SP	2.73374	1.67672e-08	3.44336e-07
k__Bacteria.p__Cyanobacteria.c__Vampirivibrionia.o__Gastranaerophilales.f__Clostridium_sp_K4410MGS_306	Family	0.804288	SP	2.7292	0.00803737	0.0270837
k__Bacteria.p__Desulfobacterota.c__Desulfovibrionia.o__Desulfovibrionales.f__Desulfovibrionaceae.g__Bilophila	Genus	3.08911	SP	2.70985	0.000554456	0.00263987
k__Bacteria.p__Proteobacteria.c__Alphaproteobacteria.o__Rhizobiales.f__Devosiaceae	Family	0.27826	SP	2.70527	0.044494	0.110028
k__Bacteria.p__Acidobacteriota.c__Acidobacteriae.o__Acidobacteriales.f__Acidobacteriaceae_Subgroup_1	Family	0.70569	WP	2.70513	0.0114068	0.0359507
k__Bacteria.p__Acidobacteriota.c__Acidobacteriae.o__Acidobacteriales.f__Acidobacteriaceae_Subgroup_1.g__Acidipila	Genus	0.70569	WP	2.70199	0.0114068	0.0359507
k__Bacteria.p__Proteobacteria.c__Alphaproteobacteria.o__Rhizobiales.f__Devosiaceae.g__Devosia	Genus	0.27826	SP	2.69708	0.044494	0.110028
k__Bacteria.p__Bacteroidota.c__Bacteroidia.o__Flavobacteriales.f__Flavobacteriaceae.g__Flavobacterium	Genus	0.785647	SP	2.69172	0.0310665	0.0816775
k__Bacteria.p__Firmicutes.c__Clostridia.o__Oscillospirales.f__UCG_010	Family	3.5654	SP	2.68252	0.0196307	0.056586
k__Bacteria.p__Bacteroidota.c__Bacteroidia.o__Bacteroidales.f__Paludibacteraceae.g__Microbacter	Genus	0.829444	SP	2.63792	0.0166911	0.0491869
k__Bacteria.p__Firmicutes.c__Bacilli.o__Mycoplasmatales.f__Mycoplasmataceae.g__Candidatus_Bacilloplasma	Genus	0.683658	SP	2.63448	0.0382039	0.0972371
k__Bacteria.p__Firmicutes.c__Clostridia.o__Oscillospirales.f__Ruminococcaceae.g__Faecalibacterium.s__Faecalibacterium_sp	Species	0.675078	SP	2.63415	0.0129901	0.040037
k__Bacteria.p__Firmicutes.c__Clostridia.o__Peptostreptococcales_Tissierellales.f__Anaerovoracaceae.g__Eubacterium_nodatum_group.s__Eubacterium_sp_68_3_10	Species	2.9017	SP	2.62344	1.41834e-08	3.17671e-07
k__Bacteria.p__Firmicutes.c__Clostridia.o__Oscillospirales.f__Ruminococcaceae.g__Ruminococcus.s__Ruminococcus_sp_HUN007	Species	3.00473	SP	2.62341	0.0438487	0.109279
k__Bacteria.p__Firmicutes.c__Clostridia.o__Peptococcales	Order	3.28955	SP	2.61907	0.00501513	0.0179756
k__Bacteria.p__Firmicutes.c__Clostridia.o__Peptococcales.f__Peptococcaceae	Family	3.28955	SP	2.61907	0.00501513	0.0179756
k__Bacteria.p__Spirochaetota.c__Spirochaetia.o__Spirochaetales.f__Spirochaetaceae.g__Treponema.s__Treponema_succinifaciens_DSM_2489	Species	3.11843	SP	2.60085	0.00429506	0.0157485
k__Bacteria.p__Firmicutes.c__Clostridia.o__Lachnospirales.f__Lachnospiraceae.g__Eubacterium_hallii_group	Genus	3.24338	WP	2.58874	0.000234345	0.0012335
k__Bacteria.p__Actinobacteriota.c__Coriobacteriia.o__Coriobacteriales.f__Atopobiaceae.g__Olsenella.s__Olsenella_sp_G52011	Species	0.627766	SP	2.58795	0.00702507	0.0240107
k__Bacteria.p__Firmicutes.c__Clostridia.o__Lachnospirales.f__Lachnospiraceae.g__Eubacterium_hallii_group.s__Eubacterium_hallii	Species	3.23538	WP	2.58522	0.000228839	0.00121666
k__Bacteria.p__Proteobacteria.c__Gammaproteobacteria.o__Pseudomonadales.f__Moraxellaceae.g__Psychrobacter	Genus	2.92417	WP	2.57686	0.00912248	0.0302083
k__Bacteria.p__Proteobacteria.c__Gammaproteobacteria.o__Pseudomonadales.f__Moraxellaceae.g__Psychrobacter.s__Psychrobacter_faecalis	Species	2.92138	WP	2.57616	0.013095	0.040038
k__Bacteria.p__Firmicutes.c__Bacilli.o__Erysipelotrichales.f__Erysipelotrichaceae.g__Faecalitalea	Genus	2.9678	WP	2.57287	3.36195e-05	0.000226577
k__Bacteria.p__Firmicutes.c__Bacilli.o__Erysipelotrichales.f__Erysipelotrichaceae.g__Faecalitalea.s__Faecalitalea_cylindroides	Species	2.95401	WP	2.56646	1.43128e-05	0.000109578
k__Bacteria.p__Actinobacteriota.c__Coriobacteriia.o__Coriobacteriales.f__Atopobiaceae.g__Olsenella.s__Olsenella_sp_GAM18	Species	3.06681	WP	2.56628	5.92906e-11	5.67411e-09
k__Bacteria.p__Proteobacteria.c__Gammaproteobacteria.o__Pseudomonadales.f__Moraxellaceae.g__Enhydrobacter	Genus	1.00021	WP	2.5527	0.0130528	0.040037
k__Bacteria.p__Proteobacteria.c__Gammaproteobacteria.o__Pseudomonadales.f__Moraxellaceae.g__Enhydrobacter.s__Moraxella_osloensis	Species	1.00021	WP	2.54663	0.0130528	0.040037
k__Bacteria.p__Patescibacteria.c__Saccharimonadia.o__Saccharimonadales.f__Saccharimonadaceae.g__Candidatus_Saccharimonas	Genus	3.10066	WP	2.54235	0.000612808	0.00287479
k__Bacteria.p__Firmicutes.c__Clostridia.o__Peptostreptococcales_Tissierellales.f__Anaerovoracaceae.g__Family_XIII_AD3011_group.s__bacterium_LD2013	Species	1.0097	WP	2.54117	0.000755403	0.00341
k__Bacteria.p__Firmicutes.c__Bacilli.o__Lactobacillales.f__Lactobacillaceae.g__Lactobacillus.s__Lactobacillus_amylotrophicus	Species	0.752347	WP	2.53607	0.028851	0.0772446
k__Bacteria.p__Patescibacteria.c__Saccharimonadia.o__Saccharimonadales.f__Saccharimonadaceae	Family	3.1008	WP	2.53483	0.000122359	0.000680801
k__Bacteria.p__Patescibacteria	Phylum	3.1008	WP	2.53256	0.000108082	0.00060488
k__Bacteria.p__Patescibacteria.c__Saccharimonadia	Class	3.1008	WP	2.53256	0.000108082	0.00060488
k__Bacteria.p__Patescibacteria.c__Saccharimonadia.o__Saccharimonadales	Order	3.1008	WP	2.53256	0.000108082	0.00060488
k__Bacteria.p__Firmicutes.c__Clostridia.o__Lachnospirales.f__Lachnospiraceae.g__Anaerostignum.s__Anaerotignum_propionicum_DSM_1682	Species	0.799303	SP	2.51701	0.000301826	0.00152583
k__Bacteria.p__Firmicutes.c__Bacilli.o__Lactobacillales.f__Carnobacteriaceae.g__Trichococcus	Genus	0.990799	SP	2.50518	0.00204511	0.0083284
k__Bacteria.p__Planctomycetota	Phylum	2.85822	SP	2.49048	1.6911e-08	3.44336e-07
k__Bacteria.p__Planctomycetota.c__Planctomycetes	Class	2.85679	SP	2.48997	2.01979e-08	3.71719e-07
k__Bacteria.p__Planctomycetota.c__Planctomycetes.o__Pirellulales	Order	2.85679	SP	2.48997	2.01979e-08	3.71719e-07
k__Bacteria.p__Planctomycetota.c__Planctomycetes.o__Pirellulales.f__Pirellulaceae	Family	2.85679	SP	2.48997	2.01979e-08	3.71719e-07
k__Bacteria.p__Planctomycetota.c__Planctomycetes.o__Pirellulales.f__Pirellulaceae.g__p_1088_a5_gut_group	Genus	2.85679	SP	2.48997	2.01979e-08	3.71719e-07
k__Bacteria.p__Firmicutes.c__Clostridia.o__Oscillospirales.f__Ruminococcaceae.g__Incertae_Sedis	Genus	3.05632	WP	2.48144	5.3261e-06	4.90103e-05
k__Bacteria.p__Actinobacteriota.c__Coriobacteriia.o__Coriobacteriales.f__Eggerthellaceae.g__Slackia.s__Slackia_equolifaciens	Species	0.999348	WP	2.47931	0.0418755	0.10546
k__Bacteria.p__Firmicutes.c__Clostridia.o__Peptostreptococcales_Tissierellales.f__Anaerovoracaceae.g__Mogibacterium	Genus	2.8905	SP	2.47361	5.53682e-07	6.70726e-06
k__Bacteria.p__Firmicutes.c__Clostridia.o__Lachnospirales.f__Lachnospiraceae.g__Anaerostignum	Genus	0.799303	SP	2.47047	0.000301826	0.00152583
k__Bacteria.p__Spirochaetota.c__Spirochaetia.o__Spirochaetales.f__Spirochaetaceae.g__Treponema.s__Treponema_parvum	Species	2.83608	SP	2.46503	3.93167e-05	0.000257713
k__Bacteria.p__Firmicutes.c__Clostridia.o__Oscillospirales.f__Ruminococcaceae.g__Candidatus_Soleaferrea.s__Ruminococcaceae_bacterium_Marseille_P2935	Species	1.22437	WP	2.46299	0.00649812	0.0225315
k__Bacteria.p__Firmicutes.c__Clostridia.o__Oscillospirales.f__Ruminococcaceae.g__Eubacterium_siraeum_group	Genus	3.07376	WP	2.46002	0.00626968	0.0218981
k__Bacteria.p__Verrucomicrobiota.c__Chlamydiae	Class	2.89124	WP	2.45979	0.00029582	0.00152204
k__Bacteria.p__Verrucomicrobiota.c__Chlamydiae.o__Chlamydiales	Order	2.89124	WP	2.45979	0.00029582	0.00152204
k__Bacteria.p__Verrucomicrobiota.c__Chlamydiae.o__Chlamydiales.f__Chlamydiaceae	Family	2.89057	WP	2.4588	0.000302934	0.00152583
k__Bacteria.p__Verrucomicrobiota.c__Chlamydiae.o__Chlamydiales.f__Chlamydiaceae.g__Chlamydia	Genus	2.89057	WP	2.4588	0.000302934	0.00152583
k__Bacteria.p__Actinobacteriota.c__Actinobacteria.o__Propionibacteriales.f__Propionibacteriaceae.g__Cutibacterium.s__Propionibacterium_sp_oral_taxon_193	Species	1.48538	WP	2.45862	0.0145912	0.0437737
k__Bacteria.p__Firmicutes.c__Clostridia.o__Oscillospirales.f__Ruminococcaceae.g__Ruminococcus.s__Ruminococcus_champanellensis_18P13___JCM_17042	Species	2.87656	SP	2.45855	1.10181e-06	1.25527e-05
k__Bacteria.p__Firmicutes.c__Clostridia.o__Lachnospirales.f__Lachnospiraceae.g__Agathobacter	Genus	1.26583	SP	2.45365	0.0111228	0.0355313
k__Bacteria.p__Verrucomicrobiota.c__Chlamydiae.o__Chlamydiales.f__Chlamydiaceae.g__Chlamydia.s__Chlamydia_suis	Species	2.88227	WP	2.4519	0.000206236	0.00110261
k__Bacteria.p__Firmicutes.c__Bacilli.o__Erysipelotrichales.f__Erysipelotrichaceae.g__Merdibacter	Genus	1.06491	SP	2.45173	0.0145161	0.0437737
k__Bacteria.p__Patescibacteria.c__Saccharimonadia.o__Saccharimonadales.f__TM7_phylum_sp_oral_clone_FR058	Family	0.719168	SP	2.44883	0.00378761	0.0142147
k__Bacteria.p__Bacteroidota.c__Bacteroidia.o__Bacteroidales.f__Bacteroidaceae.g__Bacteroides.s__Bacteroides_plebeius_DSM_17135	Species	1.25937	WP	2.44429	0.000161135	0.000881178
k__Bacteria.p__Firmicutes.c__Clostridia.o__Monoglobales.f__Monoglobaceae.g__Monoglobus.s__Monoglobus_pectinilyticus	Species	0.779823	SP	2.43761	0.0288961	0.0772446
k__Bacteria.p__Firmicutes.c__Bacilli.o__Lactobacillales.f__Streptococcaceae.g__Streptococcus.s__Streptococcus_hyointestinalis	Species	3.02314	SP	2.43362	1.13267e-05	9.18614e-05
k__Bacteria.p__Actinobacteriota.c__Coriobacteriia.o__Coriobacteriales.f__Atopobiaceae.g__Olsenella.s__Olsenella_umbonata	Species	2.69927	SP	2.43077	4.29756e-07	5.48368e-06
k__Bacteria.p__Acidobacteriota.c__Acidobacteriae.o__Acidobacteriales	Order	0.798152	WP	2.42813	0.00601495	0.0210854
k__Bacteria.p__Actinobacteriota.c__Coriobacteriia.o__Coriobacteriales.f__Eggerthellaceae.g__Senegalimassilia.s__Senegalimassilia_anaerobia_JC110	Species	1.1321	SP	2.41061	0.0100089	0.0326912
k__Bacteria.p__Firmicutes.c__Bacilli.o__Lactobacillales.f__Carnobacteriaceae.g__Desemzia	Genus	1.16789	SP	2.41056	0.00245497	0.00974857
k__Bacteria.p__Proteobacteria.c__Gammaproteobacteria.o__Nitrosococcales.f__Methylophagaceae	Family	0.98898	WP	2.40294	0.0351183	0.0905883
k__Bacteria.p__Proteobacteria.c__Gammaproteobacteria.o__Nitrosococcales	Order	0.98898	WP	2.40271	0.0351183	0.0905883
k__Bacteria.p__Firmicutes.c__Negativicutes.o__Veillonellales_Selenomonadales.f__Selenomonadaceae.g__Anaerovibrio	Genus	2.83973	SP	2.40255	6.51696e-06	5.82872e-05
k__Bacteria.p__Firmicutes.c__Clostridia.o__Oscillospirales.f__Oscillospiraceae.g__UCG_003	Genus	2.86322	SP	2.39422	1.16936e-05	9.40401e-05
k__Bacteria.p__Proteobacteria.c__Gammaproteobacteria.o__Burkholderiales	Order	3.03133	SP	2.38997	0.0448498	0.110622
k__Bacteria.p__Firmicutes.c__Negativicutes.o__Veillonellales_Selenomonadales.f__Selenomonadaceae.g__Mitsuokella.s__Mitsuokella_multacida_DSM_20544	Species	1.00227	SP	2.38353	0.000882292	0.00394558
k__Bacteria.p__Firmicutes.c__Clostridia.o__Clostridiales.f__Clostridiaceae.g__Sarcina	Genus	2.67507	SP	2.37486	5.47113e-06	4.94903e-05
k__Bacteria.p__Proteobacteria.c__Gammaproteobacteria.o__Aeromonadales.f__Succinivibrionaceae.g__Succinivibrio.s__Succinivibrio_dextrinosolvens	Species	0.527747	SP	2.36913	0.0240045	0.066394
k__Bacteria.p__Firmicutes.c__Clostridia.o__Oscillospirales.f__Oscillospiraceae.g__Pseudoflavonifractor	Genus	2.75251	WP	2.36744	2.12065e-10	1.45909e-08
k__Bacteria.p__Bacteroidota.c__Bacteroidia.o__Bacteroidales.f__Prevotellaceae.g__Alloprevotella.s__Prevotella_sp_canine_oral_taxon_282	Species	0.83187	SP	2.36604	0.00702507	0.0240107
k__Bacteria.p__Firmicutes.c__Clostridia.o__Lachnospirales.f__Lachnospiraceae.g__Anaerosporobacter	Genus	1.16346	WP	2.35039	0.0394121	0.100046
k__Bacteria.p__Bacteroidota.c__Bacteroidia.o__Bacteroidales.f__Bacteroidaceae.g__Bacteroides.s__Bacteroides_eggerthii	Species	2.631	WP	2.33623	0.00417123	0.0153533
k__Bacteria.p__Firmicutes.c__Clostridia.o__Lachnospirales.f__Lachnospiraceae.g__Fusicatenibacter	Genus	2.71494	WP	2.33396	7.95417e-08	1.29019e-06
k__Bacteria.p__Firmicutes.c__Clostridia.o__Oscillospirales.f__Oscillospiraceae.g__Flavonifractor	Genus	2.73568	SP	2.30914	0.000456484	0.00222885
k__Bacteria.p__Bacteroidota.c__Bacteroidia.o__Bacteroidales.f__Bacteroidaceae.g__Bacteroides.s__Bacteroides_stercoris_ATCC_43183	Species	2.63508	SP	2.3078	0.00318108	0.0122754
k__Bacteria.p__Firmicutes.c__Clostridia.o__Lachnospirales.f__Lachnospiraceae.g__Lachnospiraceae_UCG_010	Genus	2.66147	SP	2.30527	0.00395636	0.0147325
k__Bacteria.p__Firmicutes.c__Clostridia.o__Lachnospirales.f__Lachnospiraceae.g__Epulopiscium	Genus	0.953452	SP	2.29803	0.00241537	0.0096313
k__Bacteria.p__Firmicutes.c__Clostridia.o__Lachnospirales.f__Lachnospiraceae.g__Marvinbryantia	Genus	2.80163	SP	2.29635	0.0209282	0.0596079
k__Bacteria.p__Proteobacteria.c__Alphaproteobacteria.o__Azospirillales.f__Azospirillaceae	Family	1.47135	SP	2.29049	5.27514e-05	0.000322332
k__Bacteria.p__Proteobacteria.c__Gammaproteobacteria.o__Pasteurellales.f__Pasteurellaceae.g__Pasteurella	Genus	1.07809	SP	2.28891	0.00358016	0.0136503
k__Bacteria.p__Proteobacteria.c__Alphaproteobacteria.o__Azospirillales.f__Azospirillaceae.g__Azospirillum	Genus	1.47135	SP	2.28766	5.27514e-05	0.000322332
k__Bacteria.p__Cyanobacteria.c__Vampirivibrionia.o__Gastranaerophilales.f__Clostridium_sp_CAG_306	Family	1.10599	SP	2.28731	0.00694807	0.0239184
k__Bacteria.p__Firmicutes.c__Clostridia.o__Peptostreptococcales_Tissierellales.f__Keratinibaculum	Family	1.20498	SP	2.28649	0.0279274	0.0750744
k__Bacteria.p__Synergistota.c__Synergistia.o__Synergistales.f__Synergistaceae.g__Synergistes	Genus	2.56298	SP	2.28384	5.70646e-07	6.82636e-06
k__Bacteria.p__Firmicutes.c__Clostridia.o__Clostridiales.f__Clostridiaceae.g__Clostridium_sensu_stricto_1.s__Clostridium_butyricum	Species	2.77386	SP	2.28319	6.82415e-05	0.000405634
k__Bacteria.p__Proteobacteria.c__Gammaproteobacteria.o__Pasteurellales.f__Pasteurellaceae.g__Pasteurella.s__Pasteurella_aerogenes	Species	1.07809	SP	2.28188	0.00358016	0.0136503
k__Bacteria.p__Actinobacteriota.c__Actinobacteria.o__Actinomycetales.f__Actinomycetaceae.g__Actinomyces.s__Actinomyces_sp_Chiba101	Species	1.31522	SP	2.28103	6.88249e-07	8.13153e-06
k__Bacteria.p__Proteobacteria.c__Alphaproteobacteria.o__Azospirillales	Order	1.47135	SP	2.27894	5.27514e-05	0.000322332
k__Bacteria.p__Proteobacteria.c__Alphaproteobacteria.o__Azospirillales.f__Azospirillaceae.g__Azospirillum.s__Azospirillum_brasilense_Sp245	Species	1.47135	SP	2.26828	5.27514e-05	0.000322332
k__Bacteria.p__Acidobacteriota.c__Acidobacteriae	Class	0.798152	WP	2.26795	0.0179871	0.0528027
k__Bacteria.p__Actinobacteriota.c__Actinobacteria.o__Actinomycetales.f__Actinomycetaceae.g__Actinomyces.s__Schaalia_hyovaginalis	Species	1.08164	SP	2.25601	0.00856826	0.0285708
k__Bacteria.p__Acidobacteriota	Phylum	0.819763	WP	2.24887	0.0105054	0.0340803
k__Bacteria.p__Firmicutes.c__Bacilli.o__Lactobacillales.f__Lactobacillaceae.g__Lactobacillus.s__Lactobacillus_murinus	Species	2.06238	WP	2.22129	7.28119e-07	8.49768e-06
k__Bacteria.p__Firmicutes.c__Clostridia.o__Oscillospirales.f__Ruminococcaceae.g__Candidatus_Soleaferrea.s__Ruminococcaceae_bacterium_GD6	Species	1.53632	WP	2.21653	0.00170959	0.00702178
k__Bacteria.p__Firmicutes.c__Clostridia.o__Lachnospirales.f__Lachnospiraceae.g__Shuttleworthia	Genus	2.76629	WP	2.20554	7.50681e-06	6.53092e-05
k__Bacteria.p__Firmicutes.c__Bacilli.o__Bacillales.f__Planococcaceae.g__Sporosarcina	Genus	0.912029	SP	2.20269	0.00108412	0.00469458
k__Bacteria.p__Synergistota.c__Synergistia.o__Synergistales.f__Synergistaceae.g__Synergistes.s__Synergistes_jonesii	Species	2.37147	SP	2.18782	0.042398	0.106496
k__Bacteria.p__Proteobacteria.c__Gammaproteobacteria.o__Enterobacterales.f__Morganellaceae	Family	2.48745	WP	2.1845	0.000269239	0.00140799
k__Bacteria.p__Proteobacteria.c__Gammaproteobacteria.o__Pasteurellales.f__Pasteurellaceae.g__Actinobacillus.s__Actinobacillus_porcinus	Species	2.42347	SP	2.17961	0.0118995	0.0370939
k__Bacteria.p__Firmicutes.c__Clostridia.o__Oscillospirales.f__Oscillospiraceae.g__UCG_002.s__Trichuris_trichiura_human_whipworm	Species	1.56854	SP	2.17055	0.00789988	0.0267144
k__Bacteria.p__Bacteroidota.c__Bacteroidia.o__Bacteroidales.f__Tannerellaceae.g__Parabacteroides.s__bacterium_NLAE_zl_P241	Species	1.47509	SP	2.16783	2.41671e-07	3.16821e-06
k__Bacteria.p__Firmicutes.c__Bacilli.o__Lactobacillales.f__Vagococcaceae.g__Vagococcus.s__Vagococcus_fluvialis	Species	2.53933	WP	2.16759	0.0193064	0.0561589
k__Bacteria.p__Bacteroidota.c__Bacteroidia.o__Bacteroidales.f__Rikenellaceae.g__Alistipes.s__Alistipes_sp_N15MGS_157	Species	2.56696	SP	2.1606	2.07207e-05	0.000146357
k__Bacteria.p__Proteobacteria.c__Gammaproteobacteria.o__Pseudomonadales.f__Pseudomonadaceae	Family	2.48833	SP	2.15134	7.01468e-05	0.000409383
k__Bacteria.p__Proteobacteria.c__Gammaproteobacteria.o__Pseudomonadales.f__Pseudomonadaceae.g__Pseudomonas	Genus	2.48833	SP	2.15134	7.01468e-05	0.000409383
k__Bacteria.p__Firmicutes.c__Bacilli.o__Lactobacillales.f__Lactobacillaceae.g__Lactobacillus.s__Lactobacillus_johnsonii_ATCC_33200	Species	2.50932	WP	2.15042	0.000234585	0.0012335
k__Bacteria.p__Bacteroidota.c__Bacteroidia.o__Sphingobacteriales.f__Sphingobacteriaceae.g__Sphingobacterium.s__Sphingobacterium_mizutaii	Species	1.40437	SP	2.1503	9.07789e-08	1.37897e-06
k__Bacteria.p__Firmicutes.c__Bacilli.o__Lactobacillales.f__Vagococcaceae	Family	2.53933	WP	2.145	0.0193064	0.0561589
k__Bacteria.p__Firmicutes.c__Bacilli.o__Lactobacillales.f__Vagococcaceae.g__Vagococcus	Genus	2.53933	WP	2.1408	0.0193064	0.0561589
k__Bacteria.p__Synergistota.c__Synergistia.o__Synergistales.f__Synergistaceae.g__Pyramidobacter	Genus	2.40954	SP	2.13827	4.73725e-06	4.58262e-05
k__Bacteria.p__Firmicutes.c__Clostridia.o__Peptostreptococcales_Tissierellales.f__Anaerovoracaceae.g__Eubacterium_nodatum_group.s__Eubacterium_pyruvativorans	Species	1.29919	SP	2.13281	0.0108039	0.0348126
k__Bacteria.p__Firmicutes.c__Bacilli.o__Bacillales.f__Planococcaceae.g__Rummeliibacillus	Genus	2.43814	WP	2.12914	9.05449e-06	7.601e-05
k__Bacteria.p__Firmicutes.c__Bacilli.o__Bacillales.f__Planococcaceae.g__Rummeliibacillus.s__Rummeliibacillus_pycnus	Species	2.43814	WP	2.12912	9.05449e-06	7.601e-05
k__Bacteria.p__Firmicutes.c__Clostridia.o__Eubacteriales.f__Anaerofustaceae.g__Anaerofustis.s__Anaerofustis_sp_Marseille_P2832	Species	1.48953	WP	2.12541	0.000461424	0.00224153
k__Bacteria.p__Firmicutes.c__Negativicutes.o__Acidaminococcales.f__Acidaminococcaceae.g__Succiniclasticum	Genus	2.39168	SP	2.11599	0.00132075	0.00554369
k__Bacteria.p__Verrucomicrobiota.c__Lentisphaeria.o__Victivallales.f__Victivallaceae.g__Victivallis.s__Victivallales_bacterium_CCUG_44730	Species	1.26208	SP	2.1136	0.00260012	0.010198
k__Bacteria.p__Firmicutes.c__Clostridia.o__Lachnospirales.f__Lachnospiraceae.g__Eubacterium_eligens_group	Genus	3.09272	WP	2.11031	0.0041482	0.0153275
k__Bacteria.p__Firmicutes.c__Negativicutes.o__Veillonellales_Selenomonadales.f__Veillonellaceae.g__Veillonella.s__Veillonella_rodentium	Species	0.821358	SP	2.10676	0.0499209	0.122185
k__Bacteria.p__Firmicutes.c__Negativicutes.o__Veillonellales_Selenomonadales.f__Veillonellaceae.g__Dialister	Genus	2.38093	SP	2.10672	0.0161978	0.0484415
k__Bacteria.p__Firmicutes.c__Bacilli.o__Lactobacillales.f__Lactobacillaceae.g__Lactobacillus.s__Lactobacillus_porci	Species	1.37808	SP	2.10374	0.0458932	0.112615
k__Bacteria.p__Firmicutes.c__Clostridia.o__Oscillospirales.f__Ruminococcaceae.g__Anaerofilum	Genus	1.90268	WP	2.10314	2.07989e-05	0.000146357
k__Bacteria.p__Actinobacteriota.c__Actinobacteria.o__Propionibacteriales.f__Propionibacteriaceae.g__Cutibacterium	Genus	2.1965	WP	2.10102	8.31305e-08	1.32593e-06
k__Bacteria.p__Bacteroidota.c__Bacteroidia.o__Bacteroidales.f__Marinifilaceae.g__Odoribacter	Genus	2.433	SP	2.09842	1.60258e-07	2.25539e-06
k__Bacteria.p__Firmicutes.c__Clostridia.o__Oscillospirales.f__Ruminococcaceae.g__Paludicola	Genus	2.54051	WP	2.09144	0.000310871	0.00154955
k__Bacteria.p__Proteobacteria.c__Alphaproteobacteria	Class	2.54442	SP	2.09039	0.000786292	0.00353278
k__Bacteria.p__Patescibacteria.c__Saccharimonadia.o__Saccharimonadales.f__Saccharimonadaceae.g__TM7x	Genus	1.1646	SP	2.08242	0.000652019	0.00302904
k__Bacteria.p__Firmicutes.c__Clostridia.o__Lachnospirales.f__Lachnospiraceae.g__Ruminococcus_torques_group.s__Ruminococcus_torques_ATCC_27756	Species	2.42181	SP	2.0801	1.12416e-07	1.63003e-06
k__Bacteria.p__Firmicutes.c__Clostridia.o__Oscillospirales.f__Ruminococcaceae.g__Anaerotruncus.s__Anaerotruncus_colihominis_DSM_17241	Species	2.23606	SP	2.07589	1.29149e-09	5.72221e-08
k__Bacteria.p__Firmicutes.c__Clostridia.o__Oscillospirales.f__Ruminococcaceae.g__Anaerotruncus	Genus	2.24705	SP	2.07367	1.75657e-07	2.43629e-06
k__Bacteria.p__Proteobacteria.c__Gammaproteobacteria.o__Enterobacterales.f__Morganellaceae.g__Proteus	Genus	2.15575	WP	2.07032	0.000279332	0.00145283
k__Bacteria.p__Bacteroidota.c__Bacteroidia.o__Sphingobacteriales	Order	1.44654	SP	2.0697	1.81885e-07	2.4516e-06
k__Bacteria.p__Proteobacteria.c__Alphaproteobacteria.o__Rhodospirillales	Order	2.33539	SP	2.06875	4.80502e-07	6.05054e-06
k__Bacteria.p__Firmicutes.c__Bacilli.o__Mycoplasmatales.f__Mycoplasmataceae.g__Mycoplasma.s__bacterium_WH8_10	Species	1.36857	WP	2.06793	0.0212972	0.0601222
k__Bacteria.p__Firmicutes.c__Clostridia.o__Lachnospirales.f__Lachnospiraceae.g__Anaerostipes.s__Anaerostipes_caccae_DSM_14662	Species	1.48034	WP	2.06637	0.0311594	0.0816973
k__Bacteria.p__Firmicutes.c__Clostridia.o__Christensenellales.f__Christensenellaceae.g__Christensenella_sp_Marseille_P2437	Genus	1.45013	SP	2.06546	0.000193558	0.00104653
k__Bacteria.p__Firmicutes.c__Clostridia.o__Eubacteriales.f__Anaerofustaceae	Family	1.50491	WP	2.0648	0.00115145	0.00491936
k__Bacteria.p__Firmicutes.c__Clostridia.o__Peptostreptococcales_Tissierellales.f__Anaerovoracaceae.g__Eubacterium_brachy_group	Genus	1.76148	SP	2.05889	0.000153869	0.000846281
k__Bacteria.p__Firmicutes.c__Clostridia.o__Eubacteriales.f__Anaerofustaceae.g__Anaerofustis	Genus	1.50491	WP	2.05353	0.00115145	0.00491936
k__Bacteria.p__Proteobacteria.c__Gammaproteobacteria.o__Burkholderiales.f__Sutterellaceae.g__Sutterella.s__Sutterellaceae_bacterium_Marseille_P2968	Species	1.80416	WP	2.0527	2.93271e-06	3.11845e-05
k__Bacteria.p__Firmicutes.c__Bacilli.o__Bacillales.f__Bacillaceae.g__Bacillus	Genus	2.18656	SP	2.04982	1.5478e-05	0.000113072
k__Bacteria.p__Firmicutes.c__Bacilli.o__Erysipelotrichales.f__Erysipelotrichaceae.g__Erysipelotrichaceae_UCG_009	Genus	2.298	SP	2.04486	8.46416e-06	7.29748e-05
k__Bacteria.p__Firmicutes.c__Clostridia.o__Peptostreptococcales_Tissierellales.f__Anaerovoracaceae.g__Mogibacterium.s__Mobilibacterium_timonense	Species	1.33811	SP	2.04433	0.0016849	0.0069598
k__Bacteria.p__Bacteroidota.c__Bacteroidia.o__Bacteroidales.f__Barnesiellaceae	Family	1.85803	SP	2.04318	0.000711811	0.00325935
k__Bacteria.p__Spirochaetota.c__Spirochaetia.o__Spirochaetales.f__Spirochaetaceae.g__Treponema.s__Treponema_bryantii	Species	1.1327	SP	2.03326	0.00108412	0.00469458
k__Bacteria.p__Firmicutes.c__Clostridia.o__Lachnospirales.f__Lachnospiraceae.g__Syntrophococcus	Genus	1.80918	SP	2.03207	9.2419e-05	0.000528237
k__Bacteria.p__Verrucomicrobiota.c__Lentisphaeria.o__Oligosphaerales.f__Oligosphaeraceae	Family	2.10272	SP	2.0308	3.43578e-05	0.000226761
k__Bacteria.p__Verrucomicrobiota.c__Lentisphaeria.o__Oligosphaerales.f__Oligosphaeraceae.g__Z20	Genus	1.70321	SP	2.02856	1.26016e-05	9.885e-05
k__Bacteria.p__Firmicutes.c__Clostridia.o__Oscillospirales.f__Oscillospiraceae.g__Intestinimonas.s__Flavonifractor_plautii	Species	1.69661	WP	2.02752	0.000650652	0.00302904
k__Bacteria.p__Firmicutes.c__Clostridia.o__Oscillospirales.f__Ruminococcaceae.g__Negativibacillus.s__Ruminococcus_sp_Marseille_P3213	Species	2.061	WP	2.02611	1.6739e-09	5.72221e-08
k__Bacteria.p__Firmicutes.c__Bacilli.o__Bacillales.f__Bacillaceae	Family	2.19737	SP	2.02528	1.07966e-05	8.85437e-05
k__Bacteria.p__Firmicutes.c__Clostridia.o__Oscillospirales.f__Ruminococcaceae.g__Ruminococcus.s__Ruminococcus_flavefaciens	Species	2.28351	SP	2.02475	4.93716e-06	4.58725e-05
k__Bacteria.p__Bacteroidota.c__Bacteroidia.o__Bacteroidales.f__Barnesiellaceae.g__Barnesiella	Genus	1.85803	SP	2.01313	0.000711811	0.00325935
k__Bacteria.p__Proteobacteria.c__Gammaproteobacteria.o__Enterobacterales.f__Hafniaceae	Family	1.63929	WP	2.00859	0.0305967	0.0806641
k__Bacteria.p__Proteobacteria.c__Gammaproteobacteria.o__Enterobacterales.f__Hafniaceae.g__Hafnia_Obesumbacterium	Genus	1.63929	WP	2.00859	0.0305967	0.0806641
k__Bacteria.p__Firmicutes.c__Bacilli.o__Lactobacillales.f__Streptococcaceae.g__Lactococcus	Genus	2.39459	WP	2.00475	0.000205699	0.00110261
k__Bacteria.p__Cyanobacteria.c__Vampirivibrionia.o__Gastranaerophilales.f__Candidatus_Melainabacteria_bacterium_MELA1	Family	2.10272	SP	2.00094	0.000546511	0.00261505
