# Supplementary material for: Integrating Machine Learning to Identify Key Microbiota of Gut Community Changes Across Different Stages in Dahe Black Pigs
Source: Microorganisms. 2025 Aug 31;13(9):2038. doi: 10.3390/microorganisms13092038 (PMC12471813; doi:10.3390/microorganisms13092038)
Supplement: Supplementary file 1 [file microorganisms-13-02038-s001.zip › Supplementary tables/Table S4.xlsx]

## Sheet: Sheet1
Table S4 The performance metrics of SP vs WP
Index	Models	Sensitivity	Specificity	Accuracy	PPV	NPV	F1	Youden's index
Train	RandomForest	0.987013	0.97403	1	0.974359	0.974359	1	0.987013
Test	RandomForest	0.779221	0.75792	0.836842	0.820513	0.8	0.861905	0.767123
