# Supplementary material for: Integrating Machine Learning to Identify Key Microbiota of Gut Community Changes Across Different Stages in Dahe Black Pigs
Source: Microorganisms. 2025 Aug 31;13(9):2038. doi: 10.3390/microorganisms13092038 (PMC12471813; doi:10.3390/microorganisms13092038)
Supplement: Supplementary file 1 [file microorganisms-13-02038-s001.zip › Supplementary tables/Table S5.xlsx]

## Sheet: Sheet1
Table S5 Lefse analysis in weaned piglets and live weight (50-100kg) pigs
feature	level	log_hm	class_hm	LDA score	p value	FDR
k__Bacteria.p__Firmicutes.c__Bacilli	Class	5.38765	WP	4.74921	2.04898e-07	7.36695e-07
k__Bacteria.p__Firmicutes.c__Clostridia	Class	5.58893	P50_100	4.74707	9.50416e-10	4.20325e-09
k__Bacteria.p__Firmicutes.c__Bacilli.o__Lactobacillales.f__Lactobacillaceae.g__Lactobacillus	Genus	5.19463	WP	4.74224	8.79844e-07	2.82871e-06
k__Bacteria.p__Firmicutes.c__Bacilli.o__Lactobacillales.f__Lactobacillaceae	Family	5.19469	WP	4.74223	8.79844e-07	2.82871e-06
k__Bacteria.p__Firmicutes.c__Bacilli.o__Lactobacillales	Order	5.31026	WP	4.69097	1.99157e-05	5.66785e-05
k__Bacteria.p__Proteobacteria.c__Gammaproteobacteria	Class	4.90709	WP	4.49853	1.76537e-11	9.29041e-11
k__Bacteria.p__Proteobacteria	Phylum	4.90812	WP	4.4886	7.48691e-10	3.3425e-09
k__Bacteria.p__Spirochaetota	Phylum	4.80093	P50_100	4.42807	5.29304e-17	6.7379e-16
k__Bacteria.p__Spirochaetota.c__Spirochaetia	Class	4.80093	P50_100	4.42807	5.29304e-17	6.7379e-16
k__Bacteria.p__Spirochaetota.c__Spirochaetia.o__Spirochaetales	Order	4.80093	P50_100	4.42807	5.29304e-17	6.7379e-16
k__Bacteria.p__Spirochaetota.c__Spirochaetia.o__Spirochaetales.f__Spirochaetaceae	Family	4.80093	P50_100	4.42807	5.29304e-17	6.7379e-16
k__Bacteria.p__Spirochaetota.c__Spirochaetia.o__Spirochaetales.f__Spirochaetaceae.g__Treponema	Genus	4.78194	P50_100	4.42489	1.52351e-17	2.43245e-16
k__Bacteria.p__Proteobacteria.c__Gammaproteobacteria.o__Enterobacterales	Order	4.82599	WP	4.42389	3.489e-13	2.33095e-12
k__Bacteria.p__Firmicutes.c__Clostridia.o__Oscillospirales.f__Oscillospiraceae	Family	4.99102	P50_100	4.42164	7.00996e-13	4.40226e-12
k__Bacteria.p__Proteobacteria.c__Gammaproteobacteria.o__Enterobacterales.f__Enterobacteriaceae.g__Escherichia_Shigella	Genus	4.82017	WP	4.42059	3.17694e-13	2.15301e-12
k__Bacteria.p__Proteobacteria.c__Gammaproteobacteria.o__Enterobacterales.f__Enterobacteriaceae	Family	4.82296	WP	4.42045	5.06741e-13	3.22534e-12
k__Bacteria.p__Firmicutes.c__Clostridia.o__Oscillospirales.f__Ruminococcaceae	Family	4.85927	WP	4.39146	2.60179e-18	8.45132e-17
k__Bacteria.p__Bacteroidota.c__Bacteroidia.o__Bacteroidales.f__Prevotellaceae.g__Prevotella	Genus	4.75555	WP	4.3704	4.18918e-15	3.55514e-14
k__Bacteria.p__Bacteroidota.c__Bacteroidia.o__Bacteroidales.f__Prevotellaceae.g__Prevotellaceae_UCG_001	Genus	4.68897	P50_100	4.36501	1.85951e-18	6.93326e-17
k__Bacteria.p__Bacteroidota.c__Bacteroidia.o__Bacteroidales.f__Prevotellaceae	Family	5.19684	WP	4.32884	0.00231814	0.00489616
k__Bacteria.p__Bacteroidota.c__Bacteroidia.o__Bacteroidales.f__Prevotellaceae.g__Prevotellaceae_NK3B31_group	Genus	4.85307	WP	4.31601	1.61382e-07	5.89233e-07
k__Bacteria.p__Firmicutes.c__Clostridia.o__Lachnospirales.f__Lachnospiraceae.g__Lachnospiraceae_XPB1014_group	Genus	4.59882	P50_100	4.25766	9.83095e-18	1.97037e-16
k__Bacteria.p__Firmicutes.c__Clostridia.o__Christensenellales	Order	4.60279	P50_100	4.24851	2.23056e-17	3.23259e-16
k__Bacteria.p__Firmicutes.c__Clostridia.o__Christensenellales.f__Christensenellaceae	Family	4.60279	P50_100	4.24851	2.23056e-17	3.23259e-16
k__Bacteria.p__Firmicutes.c__Clostridia.o__Christensenellales.f__Christensenellaceae.g__Christensenellaceae_R_7_group	Genus	4.56855	P50_100	4.21411	1.89478e-17	2.83314e-16
k__Bacteria.p__Firmicutes.c__Clostridia.o__Oscillospirales.f__Ruminococcaceae.g__Faecalibacterium	Genus	4.51108	WP	4.17899	4.29462e-18	1.12376e-16
k__Bacteria.p__Firmicutes.c__Clostridia.o__Clostridiales	Order	4.52573	P50_100	4.1726	7.98028e-19	4.17635e-17
k__Bacteria.p__Firmicutes.c__Clostridia.o__Clostridiales.f__Clostridiaceae	Family	4.52558	P50_100	4.17247	7.98028e-19	4.17635e-17
k__Bacteria.p__Firmicutes.c__Clostridia.o__Clostridiales.f__Clostridiaceae.g__Clostridium_sensu_stricto_1	Genus	4.51478	P50_100	4.16373	7.98028e-19	4.17635e-17
k__Bacteria.p__Bacteroidota.c__Bacteroidia.o__Bacteroidales.f__Rikenellaceae	Family	4.78754	P50_100	4.05158	3.8798e-07	1.35865e-06
k__Bacteria.p__Firmicutes.c__Clostridia.o__Lachnospirales.f__Lachnospiraceae.g__Blautia	Genus	4.34857	WP	4.01777	2.48636e-17	3.54872e-16
k__Bacteria.p__Firmicutes.c__Clostridia.o__Oscillospirales.f__Oscillospiraceae.g__UCG_002	Genus	4.42611	P50_100	4.00261	9.33375e-15	7.71262e-14
k__Bacteria.p__Bacteroidota.c__Bacteroidia.o__Bacteroidales.f__Rikenellaceae.g__Rikenellaceae_RC9_gut_group	Genus	4.74884	P50_100	3.9735	2.74198e-06	8.4135e-06
k__Bacteria.p__Bacteroidota.c__Bacteroidia.o__Bacteroidales.f__Prevotellaceae.g__Prevotella.s__Prevotellaceae_bacterium	Species	4.27727	WP	3.96842	1.22421e-17	2.09674e-16
k__Bacteria.p__Bacteroidota.c__Bacteroidia.o__Bacteroidales.f__p_251_o5	Family	4.25562	P50_100	3.93362	1.73881e-18	6.93326e-17
k__Bacteria.p__Firmicutes.c__Clostridia.o__Oscillospirales.f__Ruminococcaceae.g__Subdoligranulum	Genus	4.26161	WP	3.9272	8.33623e-18	1.70711e-16
k__Bacteria.p__Firmicutes.c__Clostridia.o__Oscillospirales.f__Oscillospiraceae.g__UCG_005	Genus	4.49261	P50_100	3.91123	2.41387e-10	1.12013e-09
k__Bacteria.p__Firmicutes.c__Clostridia.o__Oscillospirales.f__Oscillospiraceae.g__NK4A214_group	Genus	4.31018	P50_100	3.8823	3.83252e-17	5.23222e-16
k__Bacteria.p__Firmicutes.c__Bacilli.o__Lactobacillales.f__Streptococcaceae.g__Streptococcus	Genus	4.7674	P50_100	3.87683	0.00542432	0.0110361
k__Bacteria.p__Firmicutes.c__Bacilli.o__Lactobacillales.f__Streptococcaceae	Family	4.76745	P50_100	3.87057	0.00657783	0.01324
k__Archaea	Domain	4.27723	P50_100	3.86093	1.60056e-12	9.72726e-12
k__Bacteria	Domain	5.99812	WP	3.86093	1.60056e-12	9.72726e-12
k__Bacteria.p__Firmicutes.c__Clostridia.o__Lachnospirales	Order	5.05421	P50_100	3.8604	0.00553084	0.0111804
k__Bacteria.p__Firmicutes.c__Clostridia.o__Lachnospirales.f__Lachnospiraceae	Family	5.05384	P50_100	3.86016	0.00542432	0.0110361
k__Bacteria.p__Firmicutes.c__Bacilli.o__Erysipelotrichales	Order	4.48803	WP	3.85827	0.00138482	0.00306222
k__Archaea.p__Euryarchaeota	Phylum	4.26421	P50_100	3.84612	2.10167e-12	1.22967e-11
k__Archaea.p__Euryarchaeota.c__Methanobacteria	Class	4.26421	P50_100	3.84612	2.10167e-12	1.22967e-11
k__Archaea.p__Euryarchaeota.c__Methanobacteria.o__Methanobacteriales	Order	4.26421	P50_100	3.84612	2.10167e-12	1.22967e-11
k__Archaea.p__Euryarchaeota.c__Methanobacteria.o__Methanobacteriales.f__Methanobacteriaceae	Family	4.26421	P50_100	3.84612	2.10167e-12	1.22967e-11
k__Archaea.p__Euryarchaeota.c__Methanobacteria.o__Methanobacteriales.f__Methanobacteriaceae.g__Methanobrevibacter	Genus	4.2642	P50_100	3.8461	2.10167e-12	1.22967e-11
k__Bacteria.p__Actinobacteriota.c__Coriobacteriia.o__Coriobacteriales.f__Coriobacteriaceae	Family	4.1361	WP	3.81927	1.83155e-17	2.78277e-16
k__Bacteria.p__Actinobacteriota.c__Coriobacteriia.o__Coriobacteriales.f__Coriobacteriaceae.g__Collinsella	Genus	4.13602	WP	3.81914	1.83155e-17	2.78277e-16
k__Bacteria.p__Actinobacteriota.c__Coriobacteriia	Class	4.27448	WP	3.81677	1.24025e-08	5.10183e-08
k__Bacteria.p__Actinobacteriota.c__Coriobacteriia.o__Coriobacteriales	Order	4.27448	WP	3.81677	1.24025e-08	5.10183e-08
k__Bacteria.p__Actinobacteriota	Phylum	4.28823	WP	3.8104	2.87729e-08	1.13406e-07
k__Bacteria.p__Bacteroidota.c__Bacteroidia.o__Bacteroidales.f__Bacteroidales_RF16_group	Family	4.14982	P50_100	3.80752	1.03857e-17	2.0202e-16
k__Bacteria.p__Firmicutes.c__Bacilli.o__Erysipelotrichales.f__Erysipelotrichaceae.g__Holdemanella	Genus	4.08654	WP	3.77614	1.77232e-18	6.93326e-17
k__Bacteria.p__Firmicutes.c__Clostridia.o__Lachnospirales.f__Lachnospiraceae.g__Lachnospiraceae_NK4A136_group.s__Lachnospiraceae_bacterium	Species	4.19452	WP	3.75301	5.86002e-11	2.92071e-10
k__Bacteria.p__Proteobacteria.c__Gammaproteobacteria.o__Pseudomonadales	Order	4.06087	WP	3.73929	3.63961e-11	1.86332e-10
k__Bacteria.p__Proteobacteria.c__Gammaproteobacteria.o__Pseudomonadales.f__Moraxellaceae	Family	4.05899	WP	3.73765	8.14817e-11	4.03789e-10
k__Bacteria.p__Bacteroidota.c__Bacteroidia.o__Bacteroidales.f__p_2534_18B5_gut_group	Family	4.06967	P50_100	3.72735	1.30112e-15	1.15628e-14
k__Bacteria.p__Proteobacteria.c__Gammaproteobacteria.o__Pseudomonadales.f__Moraxellaceae.g__Acinetobacter	Genus	4.02538	WP	3.70245	2.60409e-10	1.20248e-09
k__Bacteria.p__Firmicutes.c__Clostridia.o__Peptostreptococcales_Tissierellales	Order	4.4614	P50_100	3.66993	1.00076e-06	3.19564e-06
k__Bacteria.p__Firmicutes.c__Clostridia.o__Peptostreptococcales_Tissierellales.f__Peptostreptococcaceae	Family	4.2725	P50_100	3.66355	1.88644e-10	8.88513e-10
k__Bacteria.p__Firmicutes.c__Clostridia.o__Lachnospirales.f__Lachnospiraceae.g__Dorea	Genus	3.96851	WP	3.64576	8.93768e-19	4.43121e-17
k__Bacteria.p__Firmicutes.c__Clostridia.o__Clostridiales.f__Clostridiaceae.g__Clostridium_sensu_stricto_1.s__Clostridium_butyricum	Species	3.90119	P50_100	3.58598	7.04463e-19	4.17635e-17
k__Bacteria.p__Bacteroidota.c__Bacteroidia.o__Bacteroidales.f__Prevotellaceae.g__Prevotella.s__Prevotella_sp_RS2	Species	3.893	WP	3.58594	2.47844e-20	1.43331e-17
k__Bacteria.p__Firmicutes.c__Bacilli.o__Erysipelotrichales.f__Erysipelatoclostridiaceae	Family	3.95697	WP	3.55671	4.94627e-11	2.4784e-10
k__Bacteria.p__Firmicutes.c__Bacilli.o__Erysipelotrichales.f__Erysipelotrichaceae.g__Turicibacter.s__Turicibacter_sp_H121	Species	3.89606	P50_100	3.55651	7.53879e-19	4.17635e-17
k__Bacteria.p__Firmicutes.c__Bacilli.o__Erysipelotrichales.f__Erysipelotrichaceae.g__Turicibacter	Genus	3.89645	P50_100	3.55612	7.53879e-19	4.17635e-17
k__Bacteria.p__Firmicutes.c__Clostridia.o__Oscillospirales.f__UCG_010	Family	3.99177	P50_100	3.54061	5.06741e-13	3.22534e-12
k__Bacteria.p__Firmicutes.c__Clostridia.o__Lachnospirales.f__Lachnospiraceae.g__Coprococcus	Genus	3.9415	WP	3.52929	6.65726e-16	6.14817e-15
k__Bacteria.p__Desulfobacterota	Phylum	3.93073	P50_100	3.52239	3.83252e-17	5.23222e-16
k__Bacteria.p__Bacteroidota.c__Bacteroidia.o__Bacteroidales.f__F082	Family	3.83172	P50_100	3.47703	5.41591e-18	1.30815e-16
k__Bacteria.p__Firmicutes.c__Clostridia.o__Peptostreptococcales_Tissierellales.f__Peptostreptococcaceae.g__Terrisporobacter	Genus	4.14136	P50_100	3.46994	3.8617e-09	1.63127e-08
k__Bacteria.p__Firmicutes.c__Negativicutes.o__Veillonellales_Selenomonadales.f__Selenomonadaceae.g__Megamonas	Genus	3.79538	WP	3.46286	1.86059e-19	2.50382e-17
k__Bacteria.p__Firmicutes.c__Clostridia.o__Lachnospirales.f__Lachnospiraceae.g__Lachnospiraceae_NK4A136_group	Genus	4.31385	WP	3.44272	0.0321616	0.0556916
k__Bacteria.p__Firmicutes.c__Bacilli.o__Lactobacillales.f__Lactobacillaceae.g__Lactobacillus.s__Lactobacillus_mucosae_LM1	Species	3.75358	WP	3.43818	4.3669e-15	3.67288e-14
k__Bacteria.p__Spirochaetota.c__Spirochaetia.o__Spirochaetales.f__Spirochaetaceae.g__Treponema.s__Treponema_porcinum	Species	3.77522	P50_100	3.42214	4.75372e-17	6.39715e-16
k__Bacteria.p__Firmicutes.c__Bacilli.o__Erysipelotrichales.f__Erysipelatoclostridiaceae.g__Catenibacterium	Genus	3.72436	WP	3.41457	1.36226e-19	2.37086e-17
k__Bacteria.p__Desulfobacterota.c__Desulfovibrionia	Class	3.79324	P50_100	3.38432	1.36579e-17	2.21824e-16
k__Bacteria.p__Desulfobacterota.c__Desulfovibrionia.o__Desulfovibrionales	Order	3.79324	P50_100	3.38432	1.36579e-17	2.21824e-16
k__Bacteria.p__Desulfobacterota.c__Desulfovibrionia.o__Desulfovibrionales.f__Desulfovibrionaceae	Family	3.79299	P50_100	3.38402	1.36579e-17	2.21824e-16
k__Bacteria.p__Desulfobacterota.c__Desulfovibrionia.o__Desulfovibrionales.f__Desulfovibrionaceae.g__Desulfovibrio	Genus	3.76605	P50_100	3.3701	1.09714e-17	2.0202e-16
k__Bacteria.p__Bacteroidota.c__Bacteroidia.o__Bacteroidales.f__Prevotellaceae.g__Prevotellaceae_UCG_003	Genus	4.02347	P50_100	3.36759	1.33406e-06	4.21705e-06
k__Bacteria.p__Desulfobacterota.c__Desulfovibrionia.o__Desulfovibrionales.f__Desulfovibrionaceae.g__Desulfovibrio.s__Desulfovibrio_piger	Species	3.69766	P50_100	3.31086	5.89262e-17	7.30375e-16
k__Bacteria.p__Bacteroidota.c__Bacteroidia.o__Flavobacteriales.f__Weeksellaceae	Family	3.59955	WP	3.30242	9.24674e-05	0.000245364
k__Bacteria.p__Bacteroidota.c__Bacteroidia.o__Flavobacteriales	Order	3.64655	WP	3.28724	2.99392e-06	9.15672e-06
k__Bacteria.p__Firmicutes.c__Clostridia.o__Oscillospirales.f__Ruminococcaceae.g__Ruminococcus.s__Ruminococcus_sp_HUN007	Species	3.58425	P50_100	3.26422	2.91778e-18	9.16182e-17
k__Bacteria.p__Bacteroidota.c__Bacteroidia.o__Bacteroidales.f__Rikenellaceae.g__dgA_11_gut_group	Genus	3.64417	P50_100	3.26189	6.32105e-16	6.07267e-15
k__Bacteria.p__Bacteroidota.c__Bacteroidia.o__Flavobacteriales.f__Weeksellaceae.g__Empedobacter	Genus	3.59926	WP	3.24766	0.000177638	0.000451038
k__Bacteria.p__Firmicutes.c__Clostridia.o__Oscillospirales.f__Ruminococcaceae.g__Ruminococcus	Genus	3.80968	P50_100	3.20732	2.87228e-07	1.01718e-06
k__Bacteria.p__Verrucomicrobiota	Phylum	3.63772	P50_100	3.20712	1.0195e-13	7.33107e-13
k__Bacteria.p__Firmicutes.c__Clostridia.o__Peptostreptococcales_Tissierellales.f__Peptostreptococcaceae.g__Romboutsia.s__Romboutsia_ilealis	Species	3.57221	P50_100	3.20015	7.46678e-18	1.56305e-16
k__Bacteria.p__Firmicutes.c__Clostridia.o__Peptostreptococcales_Tissierellales.f__Peptostreptococcaceae.g__Romboutsia	Genus	3.57232	P50_100	3.2001	6.68696e-18	1.48498e-16
k__Bacteria.p__Firmicutes.c__Clostridia.o__Clostridia_UCG_014	Order	4.03464	P50_100	3.19253	0.0174907	0.0325617
k__Bacteria.p__Cyanobacteria.c__Vampirivibrionia	Class	3.55649	P50_100	3.1845	8.56804e-17	1.03476e-15
k__Bacteria.p__Cyanobacteria.c__Vampirivibrionia.o__Gastranaerophilales	Order	3.55649	P50_100	3.1845	8.56804e-17	1.03476e-15
k__Bacteria.p__Cyanobacteria	Phylum	3.56347	P50_100	3.17788	9.53184e-17	1.13658e-15
k__Bacteria.p__Firmicutes.c__Negativicutes.o__Veillonellales_Selenomonadales.f__Veillonellaceae	Family	3.52567	WP	3.17029	1.59023e-15	1.4e-14
k__Bacteria.p__Bacteroidota.c__Bacteroidia.o__Bacteroidales.f__Prevotellaceae.g__Prevotella.s__Prevotella_sp_DJF_LS16	Species	3.55724	WP	3.16926	4.12193e-08	1.59133e-07
k__Bacteria.p__Firmicutes.c__Bacilli.o__Erysipelotrichales.f__Erysipelotrichaceae.g__Catenisphaera	Genus	3.47098	WP	3.16225	1.3777e-16	1.54499e-15
k__Bacteria.p__Firmicutes.c__Clostridia.o__Oscillospirales.f__Oscillospiraceae.g__Oscillibacter	Genus	3.81228	P50_100	3.15998	6.4127e-06	1.89366e-05
k__Bacteria.p__Firmicutes.c__Negativicutes.o__Veillonellales_Selenomonadales.f__Veillonellaceae.g__Megasphaera	Genus	3.49791	WP	3.1504	1.19848e-16	1.37679e-15
k__Bacteria.p__Firmicutes.c__Clostridia.o__Oscillospirales.f__Ruminococcaceae.g__Negativibacillus	Genus	3.46952	WP	3.13983	1.5101e-19	2.37086e-17
k__Bacteria.p__Verrucomicrobiota.c__Kiritimatiellae	Class	3.46577	P50_100	3.13879	4.24871e-18	1.12376e-16
k__Bacteria.p__Verrucomicrobiota.c__Kiritimatiellae.o__WCHB1_41	Order	3.46577	P50_100	3.13879	4.24871e-18	1.12376e-16
k__Bacteria.p__Firmicutes.c__Bacilli.o__RF39	Order	3.57197	P50_100	3.12911	1.69037e-11	8.94565e-11
k__Bacteria.p__Firmicutes.c__Clostridia.o__Lachnospirales.f__Lachnospiraceae.g__Ruminococcus_torques_group	Genus	3.43307	WP	3.12028	1.0607e-18	4.99589e-17
k__Bacteria.p__Bacteroidota.c__Bacteroidia.o__Bacteroidales.f__Bacteroidaceae.g__Bacteroides.s__Bacteroides_plebeius	Species	3.3713	WP	3.10196	6.74657e-18	1.48498e-16
k__Bacteria.p__Firmicutes.c__Bacilli.o__Bacillales.f__Planococcaceae.g__Rummeliibacillus	Genus	3.45172	P50_100	3.09443	1.08716e-08	4.51146e-08
k__Bacteria.p__Firmicutes.c__Bacilli.o__Bacillales.f__Planococcaceae.g__Rummeliibacillus.s__Rummeliibacillus_pycnus	Species	3.45103	P50_100	3.0936	1.08716e-08	4.51146e-08
k__Bacteria.p__Firmicutes.c__Clostridia.o__Clostridia_vadinBB60_group	Order	3.55208	P50_100	3.08675	1.16276e-12	7.15894e-12
k__Bacteria.p__Firmicutes.c__Clostridia.o__Lachnospirales.f__Lachnospiraceae.g__Roseburia.s__Roseburia_inulinivorans	Species	3.42971	WP	3.08373	5.89301e-12	3.3043e-11
k__Bacteria.p__Firmicutes.c__Clostridia.o__Lachnospirales.f__Lachnospiraceae.g__Roseburia	Genus	3.43976	WP	3.08186	5.3921e-12	3.05985e-11
k__Bacteria.p__Firmicutes.c__Clostridia.o__Oscillospirales.f__Oscillospiraceae.g__Oscillospira	Genus	3.80545	P50_100	3.05095	0.00144676	0.00319168
k__Bacteria.p__Firmicutes.c__Clostridia.o__Lachnospirales.f__Lachnospiraceae.g__Lachnospiraceae_AC2044_group	Genus	3.64944	P50_100	3.04578	9.57871e-12	5.24602e-11
k__Bacteria.p__Firmicutes.c__Negativicutes.o__Veillonellales_Selenomonadales.f__Veillonellaceae.g__Megasphaera.s__Megasphaera_elsdenii_DSM_20460	Species	3.38186	WP	3.04202	2.8887e-17	4.06142e-16
k__Bacteria.p__Firmicutes.c__Clostridia.o__Lachnospirales.f__Lachnospiraceae.g__Dorea.s__Dorea_formicigenerans_ATCC_27755	Species	3.30408	WP	3.03568	1.68191e-17	2.64059e-16
k__Bacteria.p__Firmicutes.c__Clostridia.o__Oscillospirales.f__Butyricicoccaceae	Family	3.69335	WP	3.02726	0.021071	0.0384668
k__Bacteria.p__Firmicutes.c__Clostridia.o__Oscillospirales.f__Ruminococcaceae.g__Fournierella	Genus	3.38798	WP	3.02361	3.25918e-16	3.33712e-15
k__Bacteria.p__Firmicutes.c__Bacilli.o__Erysipelotrichales.f__Erysipelatoclostridiaceae.g__Sharpea	Genus	3.33347	WP	2.99975	1.68326e-06	5.25045e-06
k__Bacteria.p__Firmicutes.c__Negativicutes.o__Veillonellales_Selenomonadales.f__Veillonellaceae.g__Veillonella.s__Veillonella_magna	Species	0.226848	P50_100	2.99684	0.0386988	0.0661602
k__Bacteria.p__Firmicutes.c__Negativicutes.o__Veillonellales_Selenomonadales.f__Selenomonadaceae.g__Quinella	Genus	3.29947	P50_100	2.99668	1.19237e-18	5.34861e-17
k__Bacteria.p__Bacteroidota.c__Bacteroidia.o__Bacteroidales.f__Bacteroidaceae.g__Bacteroides.s__Bacteroides_caecigallinarum	Species	3.26993	WP	2.98502	2.85568e-12	1.66052e-11
k__Bacteria.p__Bacteroidota.c__Bacteroidia.o__Bacteroidales.f__Paludibacteraceae	Family	3.28344	P50_100	2.98025	2.99892e-19	3.53123e-17
k__Bacteria.p__Firmicutes.c__Clostridia.o__Oscillospirales.f__Eubacterium_coprostanoligenes_group	Family	4.09504	P50_100	2.96271	0.0108697	0.0209391
k__Bacteria.p__Desulfobacterota.c__Desulfuromonadia	Class	3.36428	P50_100	2.95848	3.99538e-13	2.57784e-12
k__Bacteria.p__Desulfobacterota.c__Desulfuromonadia.o__Bradymonadales	Order	3.36428	P50_100	2.95848	3.99538e-13	2.57784e-12
k__Bacteria.p__Firmicutes.c__Clostridia.o__Oscillospirales.f__Oscillospiraceae.g__Colidextribacter	Genus	3.30069	WP	2.95747	7.01957e-18	1.50283e-16
k__Bacteria.p__Proteobacteria.c__Gammaproteobacteria.o__Pseudomonadales.f__Moraxellaceae.g__Acinetobacter.s__Acinetobacter_lwoffii	Species	3.25013	WP	2.93959	0.000119043	0.000310633
k__Bacteria.p__Proteobacteria.c__Gammaproteobacteria.o__Pseudomonadales.f__Moraxellaceae.g__Acinetobacter.s__Acinetobacter_bouvetii	Species	3.24693	WP	2.9122	0.00785654	0.0154506
k__Bacteria.p__Firmicutes.c__Clostridia.o__Lachnospirales.f__Lachnospiraceae.g__Anaerostipes	Genus	3.2488	WP	2.91099	3.57652e-18	1.0868e-16
k__Bacteria.p__Actinobacteriota.c__Coriobacteriia.o__Coriobacteriales.f__Eggerthellaceae	Family	3.48179	WP	2.90749	5.76507e-07	1.93953e-06
k__Bacteria.p__Actinobacteriota.c__Coriobacteriia.o__Coriobacteriales.f__Atopobiaceae	Family	3.26547	WP	2.90252	1.88711e-16	1.9858e-15
k__Bacteria.p__Firmicutes.c__Clostridia.o__Monoglobales	Order	3.42567	P50_100	2.89729	3.83111e-13	2.50619e-12
k__Bacteria.p__Firmicutes.c__Clostridia.o__Monoglobales.f__Monoglobaceae	Family	3.42567	P50_100	2.89729	3.83111e-13	2.50619e-12
k__Bacteria.p__Firmicutes.c__Clostridia.o__Monoglobales.f__Monoglobaceae.g__Monoglobus	Genus	3.42567	P50_100	2.89729	3.83111e-13	2.50619e-12
k__Bacteria.p__Spirochaetota.c__Spirochaetia.o__Spirochaetales.f__Spirochaetaceae.g__Treponema.s__Treponema_parvum	Species	3.19177	P50_100	2.8829	1.98724e-18	6.93326e-17
k__Bacteria.p__Bacteroidota.c__Bacteroidia.o__Bacteroidales.f__Bacteroidaceae.g__Bacteroides.s__Bacteroides_coprophilus	Species	3.17979	WP	2.86981	5.03952e-18	1.24927e-16
k__Bacteria.p__Firmicutes.c__Negativicutes.o__Veillonellales_Selenomonadales.f__Selenomonadaceae	Family	3.84374	P50_100	2.86028	0.000382748	0.00092212
k__Bacteria.p__Firmicutes.c__Clostridia.o__Lachnospirales.f__Lachnospiraceae.g__Eubacterium_hallii_group.s__Eubacterium_hallii	Species	3.23538	WP	2.84599	1.96005e-14	1.55157e-13
k__Bacteria.p__Proteobacteria.c__Alphaproteobacteria	Class	3.16938	P50_100	2.82768	5.98764e-18	1.41009e-16
k__Bacteria.p__Firmicutes.c__Clostridia.o__Lachnospirales.f__Lachnospiraceae.g__Eubacterium_hallii_group	Genus	3.24338	WP	2.81754	5.15754e-12	2.94449e-11
k__Bacteria.p__Proteobacteria.c__Alphaproteobacteria.o__Rhodospirillales	Order	3.10235	P50_100	2.80917	5.58013e-19	4.17635e-17
k__Bacteria.p__Proteobacteria.c__Gammaproteobacteria.o__Burkholderiales	Order	3.25564	P50_100	2.79652	3.06778e-09	1.30174e-08
k__Bacteria.p__Actinobacteriota.c__Coriobacteriia.o__Coriobacteriales.f__Atopobiaceae.g__Olsenella	Genus	3.12991	WP	2.79009	6.77856e-18	1.48498e-16
k__Bacteria.p__Verrucomicrobiota.c__Verrucomicrobiae	Class	3.13528	P50_100	2.76519	1.53588e-16	1.70211e-15
k__Bacteria.p__Verrucomicrobiota.c__Verrucomicrobiae.o__Verrucomicrobiales	Order	3.13087	P50_100	2.76092	1.89726e-16	1.9858e-15
k__Bacteria.p__Verrucomicrobiota.c__Verrucomicrobiae.o__Verrucomicrobiales.f__Akkermansiaceae	Family	3.13043	P50_100	2.76049	1.89726e-16	1.9858e-15
k__Bacteria.p__Verrucomicrobiota.c__Verrucomicrobiae.o__Verrucomicrobiales.f__Akkermansiaceae.g__Akkermansia	Genus	3.13043	P50_100	2.76049	1.89726e-16	1.9858e-15
k__Bacteria.p__Actinobacteriota.c__Coriobacteriia.o__Coriobacteriales.f__Atopobiaceae.g__Olsenella.s__Olsenella_sp_GAM18	Species	3.06681	WP	2.75314	4.5647e-20	1.43331e-17
k__Bacteria.p__Planctomycetota.c__Planctomycetes	Class	3.0783	P50_100	2.74956	1.15808e-17	2.0202e-16
k__Bacteria.p__Planctomycetota	Phylum	3.07875	P50_100	2.74937	1.15808e-17	2.0202e-16
k__Bacteria.p__Planctomycetota.c__Planctomycetes.o__Pirellulales	Order	3.07772	P50_100	2.74902	1.15808e-17	2.0202e-16
k__Bacteria.p__Planctomycetota.c__Planctomycetes.o__Pirellulales.f__Pirellulaceae	Family	3.07772	P50_100	2.74902	1.15808e-17	2.0202e-16
k__Bacteria.p__Planctomycetota.c__Planctomycetes.o__Pirellulales.f__Pirellulaceae.g__p_1088_a5_gut_group	Genus	3.07691	P50_100	2.74837	1.15808e-17	2.0202e-16
k__Bacteria.p__Firmicutes.c__Clostridia.o__Clostridia_vadinBB60_group.f__Clostridiales_bacterium_enrichment_culture_clone_06_1235251_76	Family	3.0785	P50_100	2.72635	6.77046e-16	6.19202e-15
k__Bacteria.p__Firmicutes.c__Clostridia.o__Lachnospirales.f__Lachnospiraceae.g__Eubacterium_eligens_group	Genus	3.09272	WP	2.72453	5.66472e-16	5.55851e-15
k__Bacteria.p__Firmicutes.c__Bacilli.o__Lactobacillales.f__Enterococcaceae	Family	3.04335	WP	2.71832	3.81398e-16	3.8221e-15
k__Bacteria.p__Firmicutes.c__Bacilli.o__Lactobacillales.f__Enterococcaceae.g__Enterococcus	Genus	3.04335	WP	2.71832	3.81398e-16	3.8221e-15
k__Bacteria.p__Firmicutes.c__Clostridia.o__Oscillospirales.f__Ruminococcaceae.g__Incertae_Sedis	Genus	3.05632	WP	2.71134	1.11617e-16	1.29806e-15
k__Bacteria.p__Firmicutes.c__Clostridia.o__Peptococcales.f__Peptococcaceae.g__Peptococcus	Genus	3.13065	P50_100	2.71076	2.88268e-12	1.66594e-11
k__Bacteria.p__Firmicutes.c__Negativicutes.o__Acidaminococcales.f__Acidaminococcaceae.g__Acidaminococcus	Genus	3.03822	WP	2.70781	4.21241e-18	1.12376e-16
k__Bacteria.p__Firmicutes.c__Clostridia.o__Peptococcales	Order	3.2864	P50_100	2.69207	1.72817e-08	6.92737e-08
k__Bacteria.p__Firmicutes.c__Clostridia.o__Peptococcales.f__Peptococcaceae	Family	3.2864	P50_100	2.69207	1.72817e-08	6.92737e-08
k__Bacteria.p__Firmicutes.c__Bacilli.o__Erysipelotrichales.f__Erysipelotrichaceae.g__Faecalitalea	Genus	2.9678	WP	2.69019	6.76075e-12	3.74625e-11
k__Bacteria.p__Actinobacteriota.c__Coriobacteriia.o__Coriobacteriales.f__Eggerthellaceae.g__Senegalimassilia	Genus	2.99063	WP	2.67906	7.73976e-20	1.82271e-17
k__Bacteria.p__Firmicutes.c__Bacilli.o__Erysipelotrichales.f__Erysipelotrichaceae.g__Faecalitalea.s__Faecalitalea_cylindroides	Species	2.95401	WP	2.67781	6.76075e-12	3.74625e-11
k__Bacteria.p__Proteobacteria.c__Gammaproteobacteria.o__Burkholderiales.f__T34	Family	2.99767	P50_100	2.67176	3.41174e-13	2.29561e-12
k__Bacteria.p__Firmicutes.c__Clostridia.o__Lachnospirales.f__Lachnospiraceae.g__Marvinbryantia	Genus	3.04905	P50_100	2.63871	2.95997e-11	1.54049e-10
k__Bacteria.p__Proteobacteria.c__Gammaproteobacteria.o__Pseudomonadales.f__Moraxellaceae.g__Psychrobacter	Genus	2.92417	WP	2.62516	1.72716e-08	6.92737e-08
k__Bacteria.p__Proteobacteria.c__Gammaproteobacteria.o__Pseudomonadales.f__Moraxellaceae.g__Psychrobacter.s__Psychrobacter_faecalis	Species	2.92138	WP	2.62255	1.56536e-08	6.38343e-08
k__Bacteria.p__Proteobacteria.c__Gammaproteobacteria.o__Cardiobacteriales.f__Wohlfahrtiimonadaceae	Family	2.96974	WP	2.61746	7.12778e-07	2.3153e-06
k__Bacteria.p__Proteobacteria.c__Gammaproteobacteria.o__Cardiobacteriales	Order	2.96974	WP	2.61543	7.12778e-07	2.3153e-06
k__Bacteria.p__Firmicutes.c__Clostridia.o__Lachnospirales.f__Lachnospiraceae.g__Tyzzerella	Genus	2.91991	WP	2.60397	5.91475e-14	4.35289e-13
k__Bacteria.p__Firmicutes.c__Clostridia.o__Oscillospirales.f__Ruminococcaceae.g__Candidatus_Soleaferrea	Genus	3.27773	P50_100	2.60273	1.06915e-08	4.47618e-08
k__Bacteria.p__Firmicutes.c__Clostridia.o__Lachnospirales.f__Lachnospiraceae.g__Tyzzerella.s__Anaerotignum_lactatifermentans	Species	2.9179	WP	2.60238	3.87038e-14	2.87079e-13
k__Bacteria.p__Bacteroidota.c__Bacteroidia.o__Bacteroidales.f__Prevotellaceae.g__Prevotellaceae_UCG_004	Genus	2.95391	P50_100	2.59947	1.0809e-15	9.79044e-15
k__Bacteria.p__Proteobacteria.c__Gammaproteobacteria.o__Aeromonadales.f__Succinivibrionaceae	Family	3.08295	P50_100	2.59689	0.000240382	0.000600636
k__Bacteria.p__Proteobacteria.c__Gammaproteobacteria.o__Aeromonadales.f__Succinivibrionaceae.g__Succinivibrio	Genus	3.08295	P50_100	2.59689	0.000240382	0.000600636
k__Bacteria.p__Patescibacteria.c__Saccharimonadia.o__Saccharimonadales.f__Saccharimonadaceae.g__Candidatus_Saccharimonas	Genus	3.10066	WP	2.59403	4.78992e-05	0.000130786
k__Bacteria.p__Patescibacteria.c__Saccharimonadia.o__Saccharimonadales.f__Saccharimonadaceae	Family	3.1008	WP	2.59326	4.75375e-05	0.000130534
k__Bacteria.p__Patescibacteria	Phylum	3.1008	WP	2.59229	4.2631e-05	0.000119164
k__Bacteria.p__Patescibacteria.c__Saccharimonadia	Class	3.1008	WP	2.59229	4.2631e-05	0.000119164
k__Bacteria.p__Patescibacteria.c__Saccharimonadia.o__Saccharimonadales	Order	3.1008	WP	2.59229	4.2631e-05	0.000119164
k__Bacteria.p__Firmicutes.c__Negativicutes.o__Acidaminococcales.f__Acidaminococcaceae.g__Acidaminococcus.s__Acidaminococcus_fermentans_DSM_20731	Species	2.91839	WP	2.59062	4.22135e-19	4.17635e-17
k__Bacteria.p__Firmicutes.c__Bacilli.o__Erysipelotrichales.f__Erysipelotrichaceae.g__Erysipelothrix	Genus	0.467096	P50_100	2.56436	0.0427799	0.0724797
k__Bacteria.p__Verrucomicrobiota.c__Chlamydiae.o__Chlamydiales	Order	2.89124	WP	2.55661	1.64643e-10	7.83301e-10
k__Bacteria.p__Verrucomicrobiota.c__Chlamydiae	Class	2.89124	WP	2.55641	1.64643e-10	7.83301e-10
k__Bacteria.p__Verrucomicrobiota.c__Chlamydiae.o__Chlamydiales.f__Chlamydiaceae	Family	2.89057	WP	2.55576	1.64643e-10	7.83301e-10
k__Bacteria.p__Verrucomicrobiota.c__Chlamydiae.o__Chlamydiales.f__Chlamydiaceae.g__Chlamydia	Genus	2.89057	WP	2.5557	1.64643e-10	7.83301e-10
k__Bacteria.p__Verrucomicrobiota.c__Chlamydiae.o__Chlamydiales.f__Chlamydiaceae.g__Chlamydia.s__Chlamydia_suis	Species	2.88227	WP	2.54737	1.72078e-10	8.14558e-10
k__Bacteria.p__Bacteroidota.c__Bacteroidia.o__Flavobacteriales.f__Flavobacteriaceae.g__Flavobacterium	Genus	0.178551	WP	2.54528	0.0465022	0.0761828
k__Bacteria.p__Firmicutes.c__Clostridia.o__Oscillospirales.f__Butyricicoccaceae.g__UCG_009	Genus	3.25989	P50_100	2.54099	3.20624e-08	1.25323e-07
k__Bacteria.p__Firmicutes.c__Clostridia.o__Lachnospirales.f__Lachnospiraceae.g__Lachnoclostridium	Genus	2.95155	WP	2.5378	1.78315e-09	7.77653e-09
k__Bacteria.p__Firmicutes.c__Bacilli.o__Erysipelotrichales.f__Erysipelatoclostridiaceae.g__UCG_004	Genus	3.09683	P50_100	2.49522	2.84035e-09	1.21618e-08
k__Bacteria.p__Firmicutes.c__Clostridia.o__Oscillospirales.f__Butyricicoccaceae.g__Butyricicoccus	Genus	2.88663	WP	2.48392	1.84942e-13	1.30989e-12
k__Bacteria.p__Spirochaetota.c__Spirochaetia.o__Spirochaetales.f__Spirochaetaceae.g__Sphaerochaeta	Genus	3.4293	P50_100	2.47921	0.000165503	0.000425968
k__Bacteria.p__Firmicutes.c__Clostridia.o__Oscillospirales.f__Oscillospiraceae.g__Pseudoflavonifractor	Genus	2.75251	WP	2.43787	4.85915e-18	1.23711e-16
k__Bacteria.p__Firmicutes.c__Bacilli.o__Lactobacillales.f__Leuconostocaceae	Family	2.77081	WP	2.4212	0.000861647	0.00197969
k__Bacteria.p__Firmicutes.c__Clostridia.o__Peptostreptococcales_Tissierellales.f__Anaerovoracaceae.g__Eubacterium_nodatum_group	Genus	2.97054	P50_100	2.40985	1.02805e-05	2.99821e-05
k__Bacteria.p__Firmicutes.c__Bacilli.o__Lactobacillales.f__Leuconostocaceae.g__Weissella	Genus	2.75646	WP	2.40944	0.000619615	0.00145919
k__Bacteria.p__Firmicutes.c__Clostridia.o__Lachnospirales.f__Lachnospiraceae.g__Fusicatenibacter	Genus	2.71494	WP	2.39873	3.7149e-18	1.09357e-16
k__Archaea.p__Thermoplasmatota	Phylum	2.74761	P50_100	2.39526	6.51103e-16	6.07267e-15
k__Archaea.p__Thermoplasmatota.c__Thermoplasmata	Class	2.74761	P50_100	2.39526	6.51103e-16	6.07267e-15
k__Archaea.p__Thermoplasmatota.c__Thermoplasmata.o__Methanomassiliicoccales	Order	2.74761	P50_100	2.39526	6.51103e-16	6.07267e-15
k__Archaea.p__Thermoplasmatota.c__Thermoplasmata.o__Methanomassiliicoccales.f__Methanomethylophilaceae	Family	2.74761	P50_100	2.39526	6.51103e-16	6.07267e-15
k__Bacteria.p__Firmicutes.c__Clostridia.o__Lachnospirales.f__Lachnospiraceae.g__Coprococcus.s__Coprococcus_catus	Species	2.81539	WP	2.37127	0.000506849	0.00120874
k__Bacteria.p__Bacteroidota.c__Bacteroidia.o__Bacteroidales.f__Bacteroidaceae.g__Bacteroides.s__Bacteroides_eggerthii	Species	2.631	WP	2.3641	6.37344e-10	2.87262e-09
k__Bacteria.p__Proteobacteria.c__Gammaproteobacteria.o__Pseudomonadales.f__Moraxellaceae.g__Moraxella	Genus	0.478406	WP	2.34879	0.0138278	0.0259478
k__Bacteria.p__Firmicutes.c__Clostridia.o__Lachnospirales.f__Lachnospiraceae.g__Lachnospira	Genus	2.6865	P50_100	2.33924	2.84885e-13	1.94465e-12
k__Bacteria.p__Bacteroidota.c__Bacteroidia.o__Flavobacteriales.f__Flavobacteriaceae	Family	2.64857	WP	2.32892	0.000220694	0.000554382
k__Bacteria.p__Firmicutes.c__Bacilli.o__Acholeplasmatales.f__Acholeplasmataceae.g__T2WK15B57	Genus	0.587193	P50_100	2.32213	0.0202071	0.0370333
k__Bacteria.p__Firmicutes.c__Clostridia.o__Peptostreptococcales_Tissierellales.f__Anaerovoracaceae.g__Eubacterium_nodatum_group.s__Eubacterium_pyruvativorans	Species	0.993118	WP	2.31517	0.0253215	0.0443362
k__Archaea.p__Thermoplasmatota.c__Thermoplasmata.o__Methanomassiliicoccales.f__Methanomethylophilaceae.g__RumEn_M2	Genus	2.62204	P50_100	2.31352	6.4908e-19	4.17635e-17
k__Bacteria.p__Firmicutes.c__Bacilli.o__Lactobacillales.f__Enterococcaceae.g__Enterococcus.s__Enterococcus_cecorum	Species	2.63739	WP	2.31178	1.53592e-06	4.82279e-06
k__Bacteria.p__Campilobacterota.c__Campylobacteria.o__Campylobacterales.f__Campylobacteraceae	Family	2.9456	P50_100	2.30769	0.000791364	0.00182265
k__Bacteria.p__Campilobacterota.c__Campylobacteria.o__Campylobacterales.f__Campylobacteraceae.g__Campylobacter	Genus	2.9456	P50_100	2.30769	0.000791364	0.00182265
k__Bacteria.p__Firmicutes.c__Bacilli.o__Bacillales.f__Planococcaceae.g__Solibacillus	Genus	2.7402	WP	2.30289	0.000176531	0.000451038
k__Bacteria.p__Proteobacteria.c__Gammaproteobacteria.o__Burkholderiales.f__Oxalobacteraceae	Family	2.72817	P50_100	2.29922	1.44379e-09	6.32581e-09
k__Bacteria.p__Campilobacterota	Phylum	2.9669	P50_100	2.29101	0.00217611	0.00463778
k__Bacteria.p__Campilobacterota.c__Campylobacteria	Class	2.9669	P50_100	2.29101	0.00217611	0.00463778
k__Bacteria.p__Campilobacterota.c__Campylobacteria.o__Campylobacterales	Order	2.9669	P50_100	2.29101	0.00217611	0.00463778
k__Bacteria.p__Firmicutes.c__Bacilli.o__Erysipelotrichales.f__Erysipelotrichaceae.g__Solobacterium	Genus	2.92893	WP	2.28127	0.0239317	0.0431871
k__Bacteria.p__Spirochaetota.c__Spirochaetia.o__Spirochaetales.f__Spirochaetaceae.g__Treponema.s__Treponema_succinifaciens_DSM_2489	Species	2.70659	WP	2.28046	5.37839e-05	0.000146429
k__Bacteria.p__Bacteroidota.c__Bacteroidia.o__Flavobacteriales.f__Flavobacteriaceae.g__Myroides	Genus	2.64353	WP	2.28013	3.02901e-06	9.20429e-06
k__Bacteria.p__Firmicutes.c__Clostridia.o__Oscillospirales.f__Oscillospiraceae.g__UCG_003	Genus	2.53894	WP	2.2764	8.36688e-12	4.60913e-11
k__Bacteria.p__Bacteroidota.c__Ignavibacteria	Class	0.410648	P50_100	2.26661	0.0202071	0.0370333
k__Bacteria.p__Actinobacteriota.c__Coriobacteriia.o__Coriobacteriales.f__Atopobiaceae.g__Coriobacteriaceae_UCG_002	Genus	0.941053	P50_100	2.2652	0.0121447	0.0231584
k__Bacteria.p__Actinobacteriota.c__Coriobacteriia.o__Coriobacteriales.f__Eggerthellaceae.g__Enterorhabdus	Genus	2.55187	WP	2.25843	4.54372e-20	1.43331e-17
k__Bacteria.p__Firmicutes.c__Clostridia.o__Lachnospirales.f__Lachnospiraceae.g__Lachnospiraceae_UCG_007	Genus	2.51169	P50_100	2.25477	5.66401e-19	4.17635e-17
k__Bacteria.p__Bacteroidota.c__Ignavibacteria.o__Ignavibacteriales.f__PHOS_HE36	Family	0.410648	P50_100	2.25392	0.0202071	0.0370333
k__Bacteria.p__Proteobacteria.c__Gammaproteobacteria.o__Burkholderiales.f__Oxalobacteraceae.g__Oxalobacter	Genus	2.69615	P50_100	2.25383	5.21194e-07	1.79841e-06
k__Bacteria.p__Proteobacteria.c__Alphaproteobacteria.o__Rhizobiales.f__Rhizobiaceae.g__Mesorhizobium	Genus	0.817308	WP	2.25147	0.000441231	0.00105761
k__Bacteria.p__Proteobacteria.c__Gammaproteobacteria.o__Burkholderiales.f__Oxalobacteraceae.g__Oxalobacter.s__Oxalobacter_formigenes	Species	2.6943	P50_100	2.25128	5.75183e-07	1.93953e-06
k__Bacteria.p__Acidobacteriota.c__Acidobacteriae.o__Acidobacteriales.f__Acidobacteriaceae_Subgroup_1	Family	0.70569	WP	2.24116	0.000338139	0.000820604
k__Bacteria.p__Proteobacteria.c__Gammaproteobacteria.o__Cardiobacteriales.f__Wohlfahrtiimonadaceae.g__Ignatzschineria	Genus	2.56389	WP	2.23833	3.02901e-06	9.20429e-06
k__Bacteria.p__Bacteroidota.c__Ignavibacteria.o__Ignavibacteriales	Order	0.410648	P50_100	2.23131	0.0202071	0.0370333
k__Bacteria.p__Acidobacteriota.c__Acidobacteriae.o__Acidobacteriales.f__Acidobacteriaceae_Subgroup_1.g__Acidipila	Genus	0.70569	WP	2.22756	0.000338139	0.000820604
k__Bacteria.p__Firmicutes.c__Clostridia.o__Oscillospirales.f__Ruminococcaceae.g__Ruminococcus.s__Ruminococcus_champanellensis_18P13___JCM_17042	Species	2.65303	P50_100	2.2236	4.66637e-08	1.79193e-07
k__Bacteria.p__Firmicutes.c__Clostridia.o__Lachnospirales.f__Lachnospiraceae.g__Lachnospiraceae_AC2044_group.s__Lachnospiraceae_bacterium	Species	0.960956	P50_100	2.223	0.000262579	0.000652637
k__Bacteria.p__Firmicutes.c__Bacilli.o__Lactobacillales.f__Vagococcaceae.g__Vagococcus	Genus	2.53933	WP	2.21939	4.76685e-05	0.000130534
k__Bacteria.p__Firmicutes.c__Negativicutes.o__Veillonellales_Selenomonadales.f__Selenomonadaceae.g__Anaerovibrio	Genus	2.6977	P50_100	2.21561	1.22997e-06	3.90112e-06
k__Bacteria.p__Firmicutes.c__Clostridia.o__Oscillospirales.f__Ruminococcaceae.g__Eubacterium_siraeum_group	Genus	3.15915	P50_100	2.21089	0.00135478	0.00300283
k__Bacteria.p__Cyanobacteria.c__Vampirivibrionia.o__Gastranaerophilales.f__rumen_bacterium_YS2	Family	0.819721	P50_100	2.20612	0.00149011	0.00326439
k__Bacteria.p__Firmicutes.c__Clostridia.o__Oscillospirales.f__Ruminococcaceae.g__UBA1819	Genus	2.51437	WP	2.20515	1.83351e-16	1.9858e-15
k__Bacteria.p__Actinobacteriota.c__Coriobacteriia.o__Coriobacteriales.f__Eggerthellaceae.g__Slackia	Genus	2.53154	WP	2.2049	9.78194e-17	1.15182e-15
k__Bacteria.p__Actinobacteriota.c__Actinobacteria.o__Corynebacteriales.f__Corynebacteriaceae.g__Corynebacterium.s__Corynebacterium_testudinoris	Species	0.94544	P50_100	2.20169	0.000138949	0.000360578
k__Bacteria.p__Proteobacteria.c__Gammaproteobacteria.o__Burkholderiales.f__Comamonadaceae.g__Comamonas.s__Comamonas_kerstersii	Species	0.726727	P50_100	2.20066	0.0412973	0.0702204
k__Bacteria.p__Proteobacteria.c__Gammaproteobacteria.o__Pasteurellales.f__Pasteurellaceae.g__Gallibacterium	Genus	0.582545	P50_100	2.20057	0.0202071	0.0370333
k__Bacteria.p__Firmicutes.c__Bacilli.o__Lactobacillales.f__Vagococcaceae	Family	2.53933	WP	2.19952	4.76685e-05	0.000130534
k__Bacteria.p__Firmicutes.c__Bacilli.o__Erysipelotrichales.f__Erysipelotrichaceae.g__Anaerorhabdus_furcosa_group	Genus	2.68757	P50_100	2.19919	2.74854e-08	1.08787e-07
k__Bacteria.p__Firmicutes.c__Bacilli.o__Lactobacillales.f__Vagococcaceae.g__Vagococcus.s__Vagococcus_fluvialis	Species	2.53933	WP	2.19679	4.76685e-05	0.000130534
k__Bacteria.p__Proteobacteria.c__Gammaproteobacteria.o__Pasteurellales.f__Pasteurellaceae.g__Gallibacterium.s__Gallibacterium_anatis	Species	0.582545	P50_100	2.18853	0.0202071	0.0370333
k__Bacteria.p__Firmicutes.c__Bacilli.o__Lactobacillales.f__Leuconostocaceae.g__Weissella.s__Weissella_jogaejeotgali	Species	2.4425	WP	2.18028	0.000585295	0.0013853
k__Bacteria.p__Firmicutes.c__Clostridia.o__Lachnospirales.f__Lachnospiraceae.g__Lachnospiraceae_FCS020_group	Genus	2.52368	WP	2.17832	3.09282e-16	3.20158e-15
k__Bacteria.p__Actinobacteriota.c__Actinobacteria	Class	2.89003	P50_100	2.17582	0.0287611	0.0501722
k__Bacteria.p__Firmicutes.c__Clostridia.o__Lachnospirales.f__Lachnospiraceae.g__Shuttleworthia	Genus	2.76629	WP	2.16809	5.04609e-06	1.51866e-05
k__Bacteria.p__Bacteroidota.c__Bacteroidia.o__Bacteroidales.f__Bacteroidales_BS11_gut_group	Family	0.645095	WP	2.16765	0.00410378	0.00847754
k__Bacteria.p__Firmicutes.c__Clostridia.o__Lachnospirales.f__Lachnospiraceae.g__Lachnospiraceae_NK4B4_group	Genus	2.45996	P50_100	2.15812	1.22341e-15	1.09758e-14
k__Bacteria.p__Cyanobacteria.c__Vampirivibrionia.o__Gastranaerophilales.f__Clostridium_sp_K4410MGS_306	Family	0.82247	P50_100	2.15733	0.011211	0.0215526
k__Bacteria.p__Proteobacteria.c__Gammaproteobacteria.o__Enterobacterales.f__Morganellaceae	Family	2.48745	WP	2.15548	0.000177638	0.000451038
k__Bacteria.p__Firmicutes.c__Clostridia.o__Lachnospirales.f__Lachnospiraceae.g__Lachnoclostridium.s__Lachnoclostridium_sp_YL32	Species	2.48485	WP	2.15062	1.9124e-07	6.90221e-07
k__Bacteria.p__Firmicutes.c__Clostridia.o__Peptostreptococcales_Tissierellales.f__Peptostreptococcaceae.g__Intestinibacter	Genus	2.9814	P50_100	2.14943	0.000149528	0.000386965
k__Bacteria.p__Firmicutes.c__Clostridia.o__Oscillospirales.f__Ruminococcaceae.g__Angelakisella	Genus	0.945402	P50_100	2.14598	0.00450345	0.00928283
k__Bacteria.p__Fibrobacterota.c__Fibrobacteria.o__Fibrobacterales.f__Fibrobacteraceae.g__Fibrobacter.s__Fibrobacter_intestinalis	Species	2.43468	WP	2.1353	0.0285137	0.0498328
k__Bacteria.p__Proteobacteria.c__Gammaproteobacteria.o__Enterobacterales.f__Enterobacteriaceae.g__Klebsiella	Genus	2.5109	P50_100	2.13072	5.49932e-10	2.50259e-09
k__Bacteria.p__Firmicutes.c__Clostridia.o__Oscillospirales.f__Oscillospiraceae.g__UCG_007	Genus	0.957156	P50_100	2.12979	0.00149011	0.00326439
k__Bacteria.p__Firmicutes.c__Clostridia.o__Hungateiclostridiaceae.f__Ruminiclostridium	Family	1.26782	P50_100	2.12688	4.97353e-07	1.72881e-06
k__Bacteria.p__Firmicutes.c__Clostridia.o__Monoglobales.f__Monoglobaceae.g__Monoglobus.s__Monoglobus_pectinilyticus	Species	1.35512	P50_100	2.12438	1.26271e-09	5.55827e-09
k__Bacteria.p__Proteobacteria.c__Gammaproteobacteria.o__Oceanospirillales.f__Halomonadaceae.g__Halomonas.s__Halomonas_nitritophilus	Species	0.258744	WP	2.1215	0.0253215	0.0443362
k__Bacteria.p__Firmicutes.c__Clostridia.o__Peptostreptococcales_Tissierellales.f__Peptoniphilus	Family	2.24448	WP	2.11771	0.00222114	0.00470183
k__Bacteria.p__Firmicutes.c__Bacilli.o__Lactobacillales.f__Streptococcaceae.g__Lactococcus	Genus	2.39459	WP	2.11515	4.43381e-16	4.39648e-15
k__Bacteria.p__Proteobacteria.c__Gammaproteobacteria.o__Burkholderiales.f__Neisseriaceae.g__Vitreoscilla	Genus	0.382618	WP	2.10538	0.0253215	0.0443362
k__Bacteria.p__Firmicutes.c__Bacilli.o__Erysipelotrichales.f__Erysipelatoclostridiaceae.g__Sharpea.s__Sharpea_azabuensis	Species	0.562227	WP	2.09542	0.0465022	0.0761828
k__Bacteria.p__Firmicutes.c__Bacilli.o__Bacillales.f__Bacillaceae.g__Bacillus.s__Bacillus_butanolivorans	Species	2.43113	P50_100	2.08974	0.0235745	0.0427061
k__Bacteria.p__Firmicutes.c__Clostridia.o__Oscillospirales.f__Oscillospiraceae.g__Papillibacter	Genus	2.37689	P50_100	2.0883	2.81001e-15	2.42847e-14
k__Bacteria.p__Desulfobacterota.c__Desulfovibrionia.o__Desulfovibrionales.f__Desulfovibrionaceae.g__Mailhella	Genus	2.37129	P50_100	2.08761	4.15371e-15	3.55514e-14
k__Bacteria.p__Firmicutes.c__Clostridia.o__Peptostreptococcales_Tissierellales.f__Peptoniphilus.g__swine_effluent_bacterium_CHNDP1	Genus	2.2386	WP	2.08653	0.00222114	0.00470183
k__Bacteria.p__Proteobacteria.c__Gammaproteobacteria.o__Oceanospirillales.f__Halomonadaceae.g__Halomonas	Genus	0.332588	WP	2.08557	0.0253215	0.0443362
k__Bacteria.p__Firmicutes.c__Clostridia.o__Lachnospirales.f__Lachnospiraceae.g__Anaerosporobacter	Genus	2.33717	P50_100	2.08173	1.27667e-16	1.44894e-15
k__Bacteria.p__Acidobacteriota	Phylum	0.819763	WP	2.07798	9.24674e-05	0.000245364
k__Bacteria.p__Bacteroidota.c__Bacteroidia.o__Flavobacteriales.f__Weeksellaceae.g__Empedobacter.s__Wautersiella_falsenii	Species	2.1557	WP	2.07574	0.0253215	0.0443362
k__Bacteria.p__Desulfobacterota.c__Desulfovibrionia.o__Desulfovibrionales.f__Desulfovibrionaceae.g__Desulfovibrio.s__bacterium	Species	1.0303	P50_100	2.07416	0.000273443	0.000676072
k__Bacteria.p__Firmicutes.c__Clostridia.o__Oscillospirales.f__Oscillospiraceae.g__V9D2013_group	Genus	0.897659	P50_100	2.07411	0.023895	0.0431871
k__Bacteria.p__Firmicutes.c__Clostridia.o__Peptostreptococcales_Tissierellales.f__Anaerovoracaceae.g__Eubacterium_saphenum_group	Genus	2.3354	P50_100	2.06812	1.89646e-12	1.14517e-11
k__Bacteria.p__Proteobacteria.c__Gammaproteobacteria.o__Burkholderiales.f__Neisseriaceae	Family	0.884166	WP	2.06788	0.0223921	0.0406424
k__Bacteria.p__Proteobacteria.c__Gammaproteobacteria.o__Oceanospirillales	Order	0.332588	WP	2.06315	0.0253215	0.0443362
k__Bacteria.p__Firmicutes.c__Clostridia.o__Oscillospirales.f__Ruminococcaceae.g__Ruminococcus.s__Ruminococcus_sp_N15MGS_57	Species	2.48795	WP	2.05964	0.000247398	0.000616531
k__Bacteria.p__Actinobacteriota.c__Actinobacteria.o__Propionibacteriales	Order	2.19975	WP	2.05563	1.92182e-18	6.93326e-17
k__Bacteria.p__Actinobacteriota.c__Actinobacteria.o__Propionibacteriales.f__Propionibacteriaceae	Family	2.19975	WP	2.05541	1.92182e-18	6.93326e-17
k__Bacteria.p__Firmicutes.c__Bacilli.o__Lactobacillales.f__Leuconostocaceae.g__Weissella.s__Weissella_cibaria	Species	2.45605	WP	2.05159	0.0419829	0.0712575
k__Bacteria.p__Actinobacteriota.c__Actinobacteria.o__Propionibacteriales.f__Propionibacteriaceae.g__Cutibacterium	Genus	2.1965	WP	2.05105	2.16179e-18	7.27288e-17
k__Bacteria.p__Firmicutes.c__Bacilli.o__Lactobacillales.f__Streptococcaceae.g__Streptococcus.s__Streptococcus_infantarius_subsp_infantarius_ATCC_BAA_102	Species	0.838704	P50_100	2.05101	0.0189351	0.035112
k__Bacteria.p__Firmicutes.c__Clostridia.o__Lachnospirales.f__Lachnospiraceae.g__Sellimonas	Genus	2.38676	WP	2.04832	1.56269e-11	8.31668e-11
k__Bacteria.p__Firmicutes.c__Bacilli.o__Lactobacillales.f__Lactobacillaceae.g__Lactobacillus.s__Lactobacillus_sp_B4_S_2013	Species	0.282714	WP	2.04426	0.0465022	0.0761828
k__Bacteria.p__Firmicutes.c__Bacilli.o__Bacillales.f__Bacillaceae.g__Bacillus	Genus	2.50125	P50_100	2.0411	0.049812	0.0810413
k__Bacteria.p__Firmicutes.c__Bacilli.o__Bacillales.f__Bacillaceae	Family	2.50125	P50_100	2.04036	0.049812	0.0810413
k__Bacteria.p__Firmicutes.c__Bacilli.o__Acholeplasmatales	Order	2.47141	P50_100	2.03809	1.03147e-07	3.79551e-07
k__Bacteria.p__Firmicutes.c__Bacilli.o__Acholeplasmatales.f__Acholeplasmataceae	Family	2.47141	P50_100	2.03809	1.03147e-07	3.79551e-07
k__Bacteria.p__Firmicutes.c__Clostridia.o__Lachnospirales.f__Lachnospiraceae.g__Lachnospiraceae_UCG_010	Genus	2.43106	P50_100	2.02978	5.41501e-07	1.83487e-06
k__Bacteria.p__Bacteroidota.c__Bacteroidia.o__Bacteroidales.f__Marinifilaceae.g__Butyricimonas	Genus	2.45676	WP	2.02653	0.00329199	0.00687596
k__Bacteria.p__Proteobacteria.c__Gammaproteobacteria.o__Oceanospirillales.f__Halomonadaceae	Family	0.332588	WP	2.02316	0.0253215	0.0443362
k__Bacteria.p__Firmicutes.c__Bacilli.o__Erysipelotrichales.f__Erysipelotrichaceae.g__Clostridium_innocuum_group	Genus	2.32434	WP	2.02206	5.16384e-07	1.78836e-06
k__Bacteria.p__Acidobacteriota.c__Acidobacteriae	Class	0.798152	WP	2.02096	0.000177638	0.000451038
k__Bacteria.p__Firmicutes.c__Clostridia.o__Oscillospirales.f__Ruminococcaceae.g__Paludicola	Genus	2.54051	WP	2.01981	0.000927775	0.00212127
k__Bacteria.p__Acidobacteriota.c__Acidobacteriae.o__Acidobacteriales	Order	0.798152	WP	2.01698	0.000177638	0.000451038
k__Bacteria.p__Firmicutes.c__Bacilli.o__Acholeplasmatales.f__Acholeplasmataceae.g__Anaeroplasma	Genus	2.42463	P50_100	2.0153	2.3519e-08	9.38768e-08
k__Bacteria.p__Proteobacteria.c__Gammaproteobacteria.o__Enterobacterales.f__Morganellaceae.g__Morganella	Genus	1.97583	WP	2.01458	0.0465022	0.0761828
k__Bacteria.p__Bacteroidota.c__Bacteroidia.o__Bacteroidales.f__Bacteroidaceae.g__Bacteroides.s__Bacteroides_vulgatus	Species	2.31594	WP	2.01062	1.1576e-05	3.35525e-05
k__Bacteria.p__Firmicutes.c__Clostridia.o__Lachnospirales.f__Lachnospiraceae.g__Oribacterium	Genus	2.35292	P50_100	2.01032	1.61054e-13	1.14934e-12
