# Supplementary material for: Integrating Machine Learning to Identify Key Microbiota of Gut Community Changes Across Different Stages in Dahe Black Pigs
Source: Microorganisms. 2025 Aug 31;13(9):2038. doi: 10.3390/microorganisms13092038 (PMC12471813; doi:10.3390/microorganisms13092038)
Supplement: Supplementary file 1 [file microorganisms-13-02038-s001.zip › Supplementary tables/Table S6.xlsx]

## Sheet: Sheet1
Table S6 The performance metrics of WP vs P50-100
Index	Models	Sensitivity	Specificity	Accuracy	PPV	NPV	F1	Youden's index
Train	RandomForest	0.974026	0.948043	0.987012	0.974359	0.97403	0.974359	0.973684
Test	RandomForest	0.87013	0.839689	0.789474	0.848718	0.7375	0.822222	0.857143
